# Supplementary material for: Inequalities in Global Trade: A Cross-Country Comparison of Trade Network Position, Economic Wealth, Pollution and Mortality
Source: PLoS One. 2015 Dec 7;10(12):e0144453. doi: 10.1371/journal.pone.0144453 (PMC4671716; doi:10.1371/journal.pone.0144453)
Supplement: S1 Dataset — (XLSX) [file pone.0144453.s002.xlsx]

## Sheet: Consumption
Consumption SO2
	Con90	Con91	Con92	Con93	Con94	Con95	Con96	Con97	Con98	Con99	Con00	Con01	Con02	Con03	Con04	Con05	Con06	Con07	Con08	Con09	Con10
Afghanistan	31.6781	32.0866	33.2714	29.7912	30.4988	35.3739	35.2418	34.258	30.7459	29.6649	29.5161	30.6984	32.2541	35.5195	36.9743	40.0454	43.4908	46.636	46.1311	55.9605	63.1825
Albania	34.2846	28.243	29.1468	24.9826	24.152	21.4436	22.0754	20.0062	20.4172	22.4005	22.3562	24.4116	28.8722	28.1569	28.0405	31.6579	32.9035	36.4461	38.2042	36.399	36.3313
Algeria	188.159	156.729	150.467	142.865	136.164	130.348	117.696	114.689	121.821	116.472	100.089	109.84	137.028	115.695	124.96	123.317	127.535	139.75	158.77	169.094	166.159
Andorra	2.08481	4.35143	5.44825	2.8425	2.51207	2.65332	2.2775	1.9632	1.66145	1.51358	1.31225	1.46047	1.74798	1.82162	2.178	2.63331	3.16138	4.09463	4.59063	3.74975	3.85248
Angola	95.8621	90.702	165.866	91.6542	100.131	81.0297	68.5004	46.4526	39.9403	36.9865	34.0234	44.339	47.1705	55.5227	56.3225	60.3391	61.5568	76.2467	93.0707	102.448	91.4593
Antigua	5.81063	9.14636	12.0839	7.72332	6.2689	4.9298	4.81391	4.28886	3.45593	3.35948	3.01088	3.19199	3.38206	3.5443	3.60261	4.03164	4.38906	4.83935	4.9236	4.28963	4.31851
Argentina	390.336	506.385	580.582	562.055	507.383	434.391	449.751	471.236	495.244	473.612	422.541	415.876	305.386	328.688	379.402	395.555	426.301	459.582	463.117	443.254	451.809
Armenia	158.434	233.713	91.5877	25.8961	15.4237	12.122	11.1288	9.65442	9.09854	9.49158	5.72224	5.83986	7.71055	8.07618	7.83262	9.83991	11.2729	13.1291	14.3766	13.457	14.4703
Australia	2181.24	2236.17	2137.23	2066.65	2154.73	2040.13	2054.93	2111.82	2105	2102.58	1983.67	2156.83	2337.34	2428.57	2267.44	2259.86	2186.97	2257.47	2318.4	2428.89	2423.69
Austria	395.661	428.838	393.095	357.954	360.135	356.35	349.475	331.672	320.689	295.569	258.504	262.08	251.678	263.501	279.101	285.575	292.688	296.918	299.777	278.235	275.886
Azerbaijan	309.251	384.307	253.589	321.113	274.716	272.242	278.889	264.507	295.957	283.615	263.14	243.724	229.621	218.004	192.783	159.723	137.779	132.746	122.402	139.907	134.527
Bahamas	36.1351	38.7255	39.4335	37.7248	35.6921	34.2075	35.8923	34.8287	30.7923	28.712	25.7018	25.7606	25.9146	27.9403	27.0959	27.121	29.2669	29.7089	29.9989	31.0166	30.6196
Bahrain	24.8039	31.325	37.3848	29.1863	26.532	24.9443	25.4709	27.0998	21.9863	19.3006	13.3631	19.1201	23.6839	23.7767	27.0341	31.8986	34.5642	36.4557	41.8827	37.0372	40.8684
Bangladesh	108.409	108.181	117.529	119.308	121.584	116.589	116.078	124.753	112.475	116.239	106.23	121.046	120.452	124.649	129.449	138.42	143.504	152.85	168.911	168.61	170.263
Barbados	15.218	17.3657	19.1661	17.1513	15.8791	14.4996	13.4644	14.2428	12.4499	12.1997	11.6171	11.5927	12.0723	11.9959	12.4418	13.1396	13.4349	13.9676	14.1191	13.6781	13.6431
Belarus	33.3642	32.6506	20.059	14.9622	12.7526	9.61696	7.9365	4.7033	4.17483	2.87028	1.17638	0.84689	0.89311	0.723229	0.818115	0.804751	0.883597	0.900521	0.909083	0.878981	0.86594
Belgium	401.551	440.408	427.418	377.624	384.088	370.025	362.368	342.236	334.61	304.654	293.922	286.804	269.647	285.72	304.998	304.504	307.622	318.174	325.849	304.736	300.429
Belize	3.22916	4.27331	6.63176	5.56427	4.45327	3.79521	3.71362	3.66212	3.10853	2.98023	2.92786	3.54977	3.78055	3.75169	3.83828	3.98345	4.11543	4.51106	4.88452	4.74612	4.70312
Benin	20.3343	18.6855	24.0376	19.9799	18.6827	21.9825	21.8763	22.2659	18.449	19.641	16.3378	18.5596	21.0668	20.1385	20.9005	21.6345	22.2878	25.896	32.5717	32.9634	32.0638
Bhutan	3.7356	4.35533	5.02673	4.50738	4.56477	4.87803	5.02888	5.60691	5.61851	5.83335	5.04464	5.61124	5.88008	5.91202	6.26217	6.37203	6.57596	6.86262	6.57391	6.86541	7.18443
Bolivia	88.9291	92.5608	111.612	118.823	91.1029	94.5721	95.7064	99.7103	86.5331	159.64	74.0678	83.5027	90.1879	76.749	203.912	101.646	76.5072	75.9584	78.5525	78.0903	76.9629
Bosnia and Herzegovina	245.896	236.697	184.726	152.699	96.3493	105.111	107.861	112.884	120.318	121.08	121.726	123.588	124.013	123.901	129.79	128.999	138.899	144.396	143.925	148.678	145.013
Botswana	70.0273	76.886	96.2117	76.7106	79.4462	82.577	75.9571	82.8135	84.1263	81.2128	78.8689	84.7977	89.7275	101.084	100.688	107.981	95.456	94.5474	89.4364	110.238	113.463
Brazil	1673.4	1870.32	1691.74	1752.28	1829.15	2194.27	2296.45	2336.25	2393.23	2174.95	2080.12	2101	2055.22	2019.54	2113.1	2257.06	1956.13	2033.66	2067.4	2086.54	2153.38
Brunei	12.5959	15.228	24.2227	21.8277	20.9478	23.4224	23.6577	27.854	30.3542	11.1095	6.89766	9.05487	11.5627	10.9865	12.0786	14.1075	14.5452	15.9162	15.5276	16.2323	14.9313
Bulgaria	807.275	472.903	524.864	554.862	500.301	499.637	439.005	413.178	276.061	252.707	238.837	282.672	270.249	301.435	293.472	304.516	297.201	335.123	336.089	335.975	322.558
Burkina Faso	16.4774	17.3819	17.7438	17.2345	16.7085	17.6279	17.7535	18.796	18.6605	16.0491	13.0177	14.0667	13.5938	13.2558	14.5096	16.376	17.7228	21.9065	21.521	22.4381	21.4753
Cambodia	21.6446	21.5951	28.2797	26.5146	25.1974	31.4051	27.9131	27.6418	50.1465	25.1593	21.8467	26.1885	34.7887	33.8092	50.065	52.5858	70.3912	138.777	91.5309	93.4865	94.3482
Cameroon	56.4333	53.3318	58.6157	50.5505	44.8376	46.015	44.3072	44.3532	41.3197	40.9608	40.2951	45.3846	41.331	41.0245	40.9457	41.8273	46.2818	86.1914	69.1442	71.747	71.6166
Canada	2987.5	3100.31	2887.29	2396.67	2392.02	2378.68	2211.93	2225.63	2162.53	1982.67	1879.8	1952.75	1977.02	2111.91	2106.78	2119.93	2070.13	2081.42	2046.34	2136.56	2141.34
Cape Verde	2.051	2.56631	3.53304	3.07597	2.71247	2.97555	2.71061	2.526	2.36649	2.27049	1.88455	1.99605	2.50314	2.85611	3.08898	3.27982	3.40951	3.89948	4.28485	4.22022	4.03711
Central African Republic	206.345	146.988	195.324	165.442	149.616	187.027	174.929	166.196	99.7368	92.8328	88.3167	138.611	104.195	108.313	113.678	116.67	440.856	712.954	467.294	494.825	476.271
Chad	26.9775	26.7114	30.7648	27.2261	25.2549	25.0349	23.945	22.674	21.0147	20.2184	15.9169	18.7781	21.4702	23.4304	21.3552	17.7891	37.3273	32.9569	39.3451	45.1652	44.0529
Chile	1713.97	1688.24	1679.94	1637.11	1497.77	1453.42	1459	1393.95	1206.09	1076.06	887.186	863.079	833.506	783.231	767.649	892.817	908.047	960.853	945.37	1006.03	1012.74
China	17654.3	18354.4	18509.6	19713.8	18853.9	20182.5	20726.2	19587	19879.3	18589.1	17459.9	17778.7	18379.7	20347.9	22748.4	23685	25456.5	26835.1	31823.3	34726.9	34192.9
Colombia	238.593	249.808	300.639	315.604	322.133	318.786	322.392	330.25	297.483	258.028	244.412	245.596	250.311	236.424	236.025	247.087	248.685	260.922	273.753	268.868	276.192
Congo	23.3815	22.274	36.9738	19.0968	19.5281	19.9956	17.9268	17.9881	17.0672	16.2945	15.7322	21.0091	16.7021	18.0546	18.7067	20.9548	20.6077	29.1785	28.5873	28.2697	30.0211
Costa Rica	31.6235	32.8781	46.2909	42.485	42.7928	39.2089	36.5998	35.3725	34.5425	30.4142	29.6257	31.7463	32.459	32.2893	33.0785	34.8147	39.05	43.372	46.7014	42.9964	45.0513
Cote dIvoire	76.0144	76.2837	83.9077	80.3282	76.6748	83.9951	82.3878	84.0935	82.6527	78.5003	68.0892	71.5274	70.9939	71.523	71.572	72.1656	72.3922	74.4107	79.2082	77.7204	77.4838
Croatia	174.625	152.065	137.825	132.074	129.545	155.67	146.117	155.479	169.626	156.14	113.882	116.797	124.949	147.477	127.637	129.9	133.754	141.944	144.705	139.868	135.094
Cuba	493.331	456.119	431.951	429.624	451.367	463.064	455.533	461.144	475.521	451.525	446.503	449.804	523.087	520.883	491.833	455.174	451.819	450.243	517.641	507.898	497.269
Cyprus	65.4468	79.0442	85.7321	76.2264	78.3588	82.9141	84.9291	83.3873	82.405	81.741	81.4724	81.1991	83.0195	93.2525	95.194	95.9136	98.1602	103.697	107.952	102.847	101.863
Czech Republic	825.492	708.005	670.767	659.417	636.967	636.184	633.039	598.504	579.507	564.654	558.932	542.983	543.874	537.05	523.629	507.172	490.088	478.436	483.223	486.923	478.134
Denmark	346.002	401.328	358.488	332.465	369.419	326.885	315.103	264.49	266.876	201.189	183.636	188.589	198.679	205.233	208.013	217.819	234.949	235.17	240.6	224.221	216.891
Djibouti	12.5373	14.3644	14.2496	12.6181	12.746	12.806	12.56	13.1453	13.8772	14.2556	13.2468	13.9047	13.6021	13.9924	14.416	15.4827	16.0662	17.615	18.233	19.1354	19.051
Dominican Republic	123.125	132.138	150.518	151.922	155.557	155.784	157.367	163.611	162.753	154.725	144.818	156.786	196.028	170.319	164.84	168.891	182.406	198.96	201.996	198.834	202.761
DR Congo	554.841	432.188	817.507	352.276	441.205	457.234	355.525	343.717	370.99	340.158	344.733	342.625	360.548	344.185	350.129	354.104	513.259	964.24	397.885	403.559	407.432
Ecuador	118.03	126.907	136.435	131.283	136.096	139.917	136.996	143.868	146.901	125.051	118.637	135.916	170.424	156.131	155.384	167.674	167.604	164.51	165.473	171.811	174.365
Egypt	799.004	703.752	699.848	650.754	569.281	595.875	604.367	651.641	713.025	639.094	540.961	558.508	551.57	550.697	691.789	742.007	795.525	829.417	831.452	865.697	851.435
El Salvador	35.8806	43.1828	49.0927	45.7788	47.0078	48.1174	47.6556	52.547	56.3992	50.7117	51.828	53.9251	56.2484	57.3776	56.0239	58.1104	58.7898	69.8171	69.8476	66.9863	67.934
Eritrea	4.13391	6.7594	10.4696	10.1232	10.6845	10.9821	11.4818	10.5831	8.8301	9.11258	7.87173	8.91457	9.07327	9.63327	10.7386	10.7476	10.374	10.8433	12.5747	13.1615	13.3933
Estonia	271.36	245.493	150.917	125.593	118.185	107.489	113.23	107.169	108.576	101.857	90.9003	91.816	111.771	92.7709	92.8514	93.7105	92.8958	95.5607	92.3168	87.5978	84.1101
Ethiopia	75.0656	78.146	82.1496	80.0925	76.1403	73.3946	74.1768	73.6208	72.711	80.0729	67.3702	76.4465	78.0291	79.5453	79.7184	86.3272	121.548	116.584	128.611	131.315	129.047
Fiji	10.793	11.5072	14.8267	13.6704	13.0959	13.5613	12.9608	13.7625	10.5277	11.2698	6.8813	8.73631	9.98303	11.0134	12.3016	13.5059	14.6432	14.8087	16.9424	10.5546	10.2975
Finland	503.66	496.03	398.274	362.299	395.764	376.501	358.644	339.624	327.174	312.558	272.752	298.49	292.055	318.584	306.468	297.447	302.614	301.757	294.579	296.446	284.562
France	2431.5	2613.23	2356.64	2042.28	2064.23	2146.94	2129.23	1932	2039.39	1818.23	1642.77	1669.66	1695.16	1695.04	1740.05	1800.45	1789.51	1792.69	1808.2	1716.96	1667.54
Gabon	13.22	17.8082	21.5652	15.0876	13.9653	14.0224	13.2537	13.5395	15.0346	11.5044	9.71568	12.7741	12.9322	13.659	14.432	17.5258	16.3665	19.4134	27.6183	28.8898	28.4373
Gambia	4.10187	4.90819	5.74219	4.30011	3.76022	3.74571	3.59403	3.43258	3.08426	2.88483	2.65722	3.01896	2.8464	2.68483	2.87841	3.22026	3.37231	5.2581	4.49247	3.24094	2.95534
Georgia	229.772	182.022	246.687	299.929	580.177	84.4904	31.9366	33.0429	26.8772	22.3256	23.1603	21.6438	85.8764	22.4366	24.3556	27.9122	33.3598	38.3069	41.6791	37.9713	40.4765
Germany	5027.26	5002.28	4549	4126.34	4006.28	3845.5	3686.16	3303.81	3120.77	2895.32	2594.15	2612.81	2531.2	2631.04	2667.2	2714.18	2755.1	2634.28	2681.54	2603.57	2520.11
Ghana	50.528	51.8232	61.085	61.6091	59.9086	62.5277	63.7819	67.8623	79.3559	79.7025	55.7258	70.1926	81.8506	87.471	68.9209	83.0974	114.862	151.081	177.592	170.113	175.554
Greece	1048.36	1119.55	1091.19	1059.15	1072.99	1098.96	1127.8	1123.86	1098.98	1086.27	1045.05	1068.63	1066.17	1081.09	1062.46	1053.72	1059.34	1073.89	1064.46	1042.39	1008.19
Grenada	0	0	0	0	0	0	0	0	0	0	0	0	0	0	0	0	0	0	0	0	0
Guatemala	79.0618	90.1814	108.185	110.401	116.084	121.34	123.863	130.121	148.269	130.11	133.067	133.958	140.697	135.953	139.047	139.677	132.399	136.329	135.972	131.489	132.356
Guinea	42.3648	36.3985	41.253	38.417	37.5185	41.4314	39.6642	38.8639	35.6089	37.7508	32.965	39.3833	38.7474	35.2153	35.1455	35.4929	77.5477	89.7092	139.406	144.91	139.091
Guyana	104.676	114.992	129.859	111.503	103.017	94.4716	92.268	86.8105	99.0089	78.3886	91.1084	82.4125	93.9346	87.4244	88.8947	91.8858	92.496	98.5432	106.137	100.122	106.689
Haiti	12.077	14.1955	11.9895	10.9899	9.56061	11.0832	11.25	14.0048	12.0295	11.2536	10.1665	10.911	12.396	12.3094	12.6615	14.0243	15.5349	19.1323	20.5066	20.4025	23.4098
Honduras	30.0897	34.1944	40.1105	41.3249	38.0947	36.4669	36.1003	35.4638	37.7273	37.0851	35.8047	39.7823	39.4561	43.0157	52.876	54.0287	50.9476	72.3091	76.4379	77.2952	77.1868
Hungary	511.299	521.936	528.315	541.686	502.437	470.521	435.288	431.68	430.534	430.372	389.949	400.94	405.653	411.826	399.402	383.511	361.033	355.527	348.069	336.869	326.87
Iceland	17.1291	19.8248	21.6245	17.3404	17.1022	16.1455	16.7577	16.0917	15.7797	15.0393	14.2443	13.7408	14.1367	15.2645	16.701	19.9489	22.5699	24.486	22.5311	16.5902	16.0916
India	4748.17	4949.02	5041.64	5028.4	5315.1	5477.06	5683.55	5864.77	5856.08	6023.98	5743.42	5836.14	5998.18	6075.53	6265.51	6483.18	6872.73	7394.58	7731.25	8092.44	8115.38
Indonesia	1588.52	2549.62	2381.52	1743.95	2422.44	1686.55	1657.01	4914.09	1700.27	1551.66	1465.93	1733.13	2438.4	1862.35	2063.7	2301.87	3223.1	2188.32	2231.37	2300.36	2337.71
Iran	1206.55	1357.3	1315.36	1103.28	1109.92	1168.87	1206.75	1224.14	1218.14	1130.36	1071.71	1207.5	1230.8	1183.24	1316.87	1397.82	1586.76	1676.13	1518.77	1597.05	1547.51
Iraq	2357.14	466.688	519.989	543.381	567.615	549.139	528.117	465.785	472.295	446.953	412.32	611.861	632.562	649.438	793.436	787.343	799.035	841.038	899.644	996.867	983.144
Ireland	251.157	259.014	256.45	244.482	248.212	248.97	248.814	246.948	255.428	264.354	238.835	260.997	251.436	257.536	265.173	271.307	277.003	283.729	288.272	274.642	262.929
Israel	391.026	437.315	438.903	425.398	426.791	436.544	423.5	415.352	399.274	391.251	382.748	389.918	382.301	371.286	364.458	356.98	354.413	363.648	366.823	361.503	366.336
Italy	3439.31	3484.96	3493.38	3102.99	3148.98	3157.44	3094.31	3003.83	2904.12	2677.73	2543.41	2531.87	2564.34	2608.82	2583.53	2510.2	2430.14	2350.79	2283.41	2225.43	2186.52
Jamaica	128.538	133.476	135.643	135.719	138.136	135.687	139.199	141.575	141.289	141.769	141.434	144.222	260.771	258.035	257.382	262.258	265.353	276.536	269.671	266.282	264.541
Japan	6902.81	6873.05	6547.29	6378.04	6794.63	6789.38	6488.55	6355.13	5619.78	5589.97	5647.45	5545.41	5482.58	5507.36	5676.49	5727.38	5672.23	5374.76	5508.05	5217.61	5224.69
Jordan	132.156	139.87	155.82	154.672	157.031	158.153	156.437	159.39	159.698	158.709	164.104	165.727	175.014	167.749	171.264	179.352	178.577	178.144	175.066	172.379	173.924
Kazakhstan	3215.92	3115.01	1936.2	2151.79	2133.24	1711.19	1580.63	1424.18	1503.82	1247.83	1013.42	1255.97	1192.91	1205.14	1300.08	1308.77	1400.25	1390.23	1326.5	1539.88	1504.79
Kenya	85.7622	88.0538	93.105	86.5898	89.1056	96.0187	95.9023	98.4549	101.412	97.3851	97.5588	102.898	100.532	101.976	101.292	107.113	114.448	118.888	121.134	123.388	125.463
Kuwait	395.252	711.679	460.772	450.905	470.709	490.444	505.174	524.268	545.098	535.348	478.106	531.769	567.951	625.43	702.883	753.414	633.378	653.37	674.972	696.224	675.724
Kyrgyzstan	147.004	158.236	71.1609	59.3639	48.7749	32.9071	44.6657	35.6782	38.7969	30.2547	26.2227	24.7597	33.6216	37.0804	36.501	37.8261	42.6507	46.3781	53.3455	47.7186	46.0219
Laos	15.8951	17.1184	28.0594	19.2973	16.9542	20.9453	14.7112	14.5821	70.1689	59.6056	11.1306	14.331	15.0325	14.515	34.7597	24.8248	17.1218	17.5839	19.4997	18.3296	18.2261
Latvia	184.807	145.11	70.6804	70.5045	73.0884	62.5969	73.904	62.194	61.9197	53.4191	39.3377	40.7167	44.3704	42.8112	42.7964	44.1977	48.5728	53.8148	52.9561	46.4112	45.4286
Lebanon	118.081	143.239	153.888	166.767	178.949	194.122	192.049	204.806	193.533	183.878	173.008	189.641	191.986	194.046	182.45	191.537	171.436	172.139	198.096	197.523	197.311
Lesotho	6.32303	8.79296	12.1106	12.556	11.748	13.2781	12.6084	17.8199	14.1363	12.1891	8.08539	10.0297	10.6574	12.94	14.4966	15.0903	14.1014	14.5522	13.5923	13.5348	14.8532
Liberia	3.68066	4.76452	4.50789	3.11992	2.97327	3.02203	3.18548	3.51822	3.58729	3.72345	3.29313	4.07695	4.18546	3.92273	4.09272	4.31708	5.64255	6.75269	6.75243	7.2123	7.28209
Libya	162.893	186.324	196.843	207.932	209.149	199.299	200.282	209.624	217.974	208.299	185.472	180.225	161.798	144.849	125.572	140.64	158.063	155.114	187.375	184.352	189.319
Lithuania	312.216	291.318	115.672	109.502	106.366	93.7324	101.146	97.0635	114.255	91.5712	66.4405	72.6678	76.383	78.9085	79.2408	82.5414	85.4495	90.6841	94.5351	87.1988	84.2772
Luxembourg	46.7783	53.7927	53.1235	47.3372	45.1645	40.5258	39.7381	37.368	34.7902	33.5882	31.5656	32.5665	31.9579	33.1677	38.4328	40.3907	45.6541	50.2728	51.5933	58.7681	61.5439
Madagascar	23.6874	22.1414	33.283	22.8708	22.5029	22.7488	22.2879	22.4906	27.6142	26.4746	21.0572	25.1144	23.1489	26.755	25.5361	31.6015	27.1969	31.0591	34.2672	32.3705	29.0244
Malawi	19.3013	22.0276	29.3318	21.2482	17.7176	18.0606	18.2338	20.4441	17.3488	16.2008	12.3599	13.5324	15.4369	16.7326	18.157	19.9132	19.0312	19.2549	20.1065	23.4693	24.3249
Malaysia	395.245	459.639	489.983	484.466	505.272	536.222	533.5	570.359	428.888	358.69	371.339	385.286	430.201	386.343	425.939	450.909	469.561	508.679	512.919	506.039	523.893
Maldives	1.49211	2.32418	3.10861	2.74278	2.91437	3.42326	3.14451	3.53998	3.66661	3.82567	2.48118	2.71899	3.1909	3.36092	4.27914	5.21643	6.5297	7.24806	8.15082	8.07778	8.45499
Mali	19.6403	19.4735	23.8987	20.2171	18.2352	18.907	17.848	16.6684	16.9262	15.8735	14.014	15.7485	14.7656	16.2621	18.726	19.9873	21.6388	33.9282	36.7656	37.2568	37.4532
Malta	28.0028	37.5801	44.8447	42.1157	39.7684	41.2303	42.0223	40.9857	41.2357	41.397	38.2693	44.1872	39.1891	41.2869	44.4937	45.4948	44.6013	46.4652	38.2455	38.8495	36.9339
Mauritania	16.0172	18.8323	23.163	21.2464	20.7733	20.1575	20.0798	20.7192	19.7649	19.7144	18.4291	19.2364	19.0643	20.3794	21.5572	22.6423	20.1041	21.6692	22.7452	22.7849	22.1884
Mauritius	25.5065	28.4836	31.2664	28.8647	28.8685	29.6668	29.4862	30.6443	28.7212	28.5311	27.6211	30.0939	27.8842	29.2573	32.7013	35.173	36.6228	38.3185	42.3307	41.4065	43.4101
Mexico	2549.86	2703.77	2885.43	2997.83	3075.08	2681.98	2745.28	2888.67	3071.88	2913.53	2859.5	2902.8	2858.24	2770.6	2694.77	2646.49	2516.67	2431.48	2343.18	2327.88	2334.37
Monaco	1.77959	3.35441	4.1223	1.94851	1.66518	1.62357	1.40906	1.28823	1.06747	0.907423	0.713539	0.878079	1.06441	1.19212	1.42171	1.91681	2.47955	3.67258	4.33336	3.76831	4.2137
Mongolia	73.8179	79.2041	62.8894	59.0764	59.0851	61.5844	62.0996	49.9096	49.6872	45.8441	38.9722	44.6652	52.3446	47.4362	44.8559	43.6708	45.0965	50.546	61.7535	60.1523	61.2142
Montenegro	7.16997	11.5242	14.7527	6.61821	6.04291	7.19888	5.66438	5.99725	5.41794	5.33792	4.58842	8.11594	8.94078	8.9957	11.122	12.008	17.5422	25.0869	26.9753	19.2851	16.0372
Morocco	279.469	300.788	306.007	283.599	302.48	303.209	294.351	287.703	284.431	290.494	268.255	280.066	291.777	292.989	308.957	327.453	321.862	331.924	334.456	338.892	332.691
Mozambique	73.0247	68.409	97.876	67.8705	68.2034	66.8129	63.392	65.8211	72.6354	69.6739	62.0255	63.3294	66.1893	69.0225	70.2793	69.1362	62.381	61.6758	60.9157	63.4064	57.0929
Myanmar	190.986	164.806	289.158	215.665	178.3	221.75	140.311	135.502	139.561	210.001	96.8695	190.972	104.758	108.792	167.227	112.541	105.153	105.534	102.871	105.976	105.17
Namibia	186.772	91.29	102.249	99.7141	105.419	115.881	115.645	145.854	126.926	119.491	116.335	122.331	111.344	121.116	123.906	120.862	115.651	112.982	96.8097	119.694	123.664
Nepal	22.2643	24.7067	28.3291	27.6921	30.0002	29.5286	29.0491	31.8733	28.8822	30.6873	28.221	30.5133	30.2742	30.0491	30.7175	34.1543	35.5328	38.1955	39.1452	40.0376	44.2081
Netherlands	474.624	512.569	494.592	443.24	456.082	474.815	451.216	422.651	424.598	407.312	383.206	388.914	388.584	413.445	450.583	456.157	471.248	483.29	495.641	460.286	452.242
New Zealand	118.996	122.405	136.927	131.182	139.762	143.796	139.438	145.475	130.161	131.249	123.793	127.523	171.303	176.608	192.142	206.25	198.533	183.742	199.143	160.404	164.048
Nicaragua	33.0836	37.4914	41.7538	40.0008	40.1615	41.5105	43.5828	44.802	51.3133	45.4158	43.678	46.9748	47.065	48.9571	51.7883	52.7721	54.9065	57.514	59.8869	56.7985	57.6843
Niger	10.4848	11.1952	11.7833	9.71344	9.25684	9.8984	9.85884	9.87496	9.55931	9.17891	8.41545	8.06469	9.91059	10.5174	11.0112	12.5402	13.3981	14.7924	16.2896	17.7358	18.1143
Nigeria	159.547	173.233	209.807	189.623	166.827	202.156	228.14	276.728	175.826	135.633	126.266	160.886	174.538	158.643	168.843	175.433	218.852	298.159	283.549	305.827	322.436
North Korea	1021.5	939.289	919.332	838.255	768.539	693.522	684.647	627.829	594.588	627.066	580.68	614.499	583.965	584.278	567.235	591.033	589.281	509.531	511.519	534.165	509.81
Norway	252.057	253.915	252.951	242.323	248.477	249.226	252.912	247.703	248.155	230.726	202.065	211.669	214.632	222.691	226.629	236.048	245.674	260.561	263.144	240.739	246.851
Oman	47.2622	71.6588	72.1529	68.3966	63.2595	69.5411	62.0001	59.2973	63.9795	57.9634	50.6528	58.6458	63.1914	59.8218	62.1698	61.3646	65.9872	75.5285	82.0303	84.5422	82.513
Pakistan	555.478	599.368	677.538	714.676	760.438	821.125	860.11	874.827	825.147	819.231	779.156	784.308	788.858	755.835	740.156	769.037	963.505	983.722	932.468	935.161	946.089
Panama	46.677	59.3906	69.1009	66.2772	64.4547	54.7936	53.3837	52.9757	56.7162	48.1866	47.6722	61.3832	50.5335	57.2391	54.7801	63.0754	71.9815	68.3857	95.6407	93.4553	98.3358
Papua New Guinea	41.1669	58.3312	60.6318	49.1694	56.4824	45.7541	47.2057	93.8525	41.9521	38.6486	32.8277	37.0155	42.6085	42.0754	45.1114	46.8688	51.8107	58.5509	61.5712	62.3555	67.8871
Paraguay	43.3559	49.9064	59.7302	63.9869	56.9167	50.2221	49.4472	49.8929	38.4527	55.1925	34.3446	46.7944	42.5575	35.5481	36.9912	42.9503	40.8745	42.6772	47.8793	42.4168	49.5073
Peru	488.424	541.534	539.007	559.326	624.993	706.421	710.66	738.059	725.924	733.784	700.612	789.484	761.163	850.612	829.606	791.942	793.488	696.201	844.358	728.113	765.942
Philippines	422.676	452.997	486.068	494.445	580.163	702.149	773.668	894.922	873.74	718.042	613.208	648.811	659.024	709.944	719.563	711.312	735.445	708.959	732.668	681.616	696.05
Poland	1710.82	1822.26	1695.86	1708.73	1631.08	1634.78	1603.98	1579.47	1548.34	1503.71	1466.38	1460.39	1455.9	1464.29	1595.75	1444.68	1435.1	1419.48	1421.07	1338.98	1370.87
Portugal	495.341	527.347	579.258	505.448	485.211	537.717	478.282	480.271	525.28	537.527	484.598	482.403	588.054	551.862	551.932	539.977	515.73	532.364	547.432	524.594	527.561
Qatar	14.8343	16.8901	22.1806	17.2333	16.0937	21.9636	16.8184	15.7846	13.6267	9.76819	9.86167	12.1122	14.4357	16.6033	21.7455	27.0463	34.689	42.4151	44.3974	44.013	44.3565
Romania	1414.94	1112.24	1175.62	1180.9	1113.29	1173.1	1130.46	926.605	479.024	422.403	406.181	472.122	424.11	431.898	456.699	482.551	498.321	508.681	511.236	444.957	460.89
Russia	16642.2	14211.7	13143	9262.6	7379.94	6813.79	6376.39	6170.72	5835.24	5071.04	4908.57	5319.28	5306.65	5294.32	5129.34	5364.99	5330.34	5442.15	5710.94	5459.14	5529.13
Rwanda	8.30566	9.34293	10.7904	10.9675	13.8125	11.4271	11.3969	12.9102	11.6661	11.7425	10.0394	11.0196	11.571	11.3312	11.123	11.3406	12.1272	13.2175	14.012	14.9875	15.4044
Samoa	1.38118	2.51714	3.0305	1.73275	1.5278	1.4745	1.37861	1.31682	1.18397	1.16347	0.983414	1.12111	1.19377	1.19021	1.32993	1.46867	1.75171	2.0436	2.15053	2.07986	2.44949
San Marino	5.62325	4.11187	4.50669	2.39567	2.09543	2.01213	1.98666	1.81596	1.43946	1.33146	0.959175	1.20306	1.39921	1.48233	1.63039	1.94126	2.20454	2.6457	2.87583	2.36155	2.23235
Sao Tome and Principe	1.0727	2.02909	2.47339	1.43902	1.15417	1.2456	1.24776	1.00346	0.76494	0.714674	0.623113	0.638485	0.722498	0.795153	0.849766	0.949449	1.37595	1.57617	1.98642	1.84118	2.00394
Saudi Arabia	914.783	1070.05	1084.91	1039.13	1023.31	1086.72	1142.67	1163	1181.26	1165.91	1168.07	1170.65	1401.2	1414.03	1509.66	1618.97	1771.94	1936.59	2092.88	2060.64	2092.95
Senegal	41.8631	43.2586	45.9453	41.7555	42.4527	46.8991	46.9545	47.9008	48.6005	47.4397	43.1774	49.5016	50.4861	49.8732	55.5506	62.9681	62.9116	67.7147	76.3871	70.0582	67.9611
Serbia	119.901	195.529	245.185	245.154	67.2926	87.806	66.0903	69.1688	64.6808	23.5929	14.9129	56.9394	71.3232	80.4947	104.402	101.208	124.076	168.294	152.657	120.874	113.665
Seychelles	4.51177	5.34556	6.43302	5.58282	5.01542	5.10584	4.8078	4.89141	4.53444	4.28099	3.97903	4.37384	5.13785	5.62162	5.76453	6.72788	7.22185	8.03096	8.09359	8.4759	9.22638
Sierra Leone	9.9229	12.0034	12.4077	10.3733	10.5043	11.4774	11.6944	10.49	10.4802	9.62332	8.09091	10.6244	9.88652	10.5633	11.0706	10.6968	15.0532	21.5119	20.8733	21.809	22.8573
Singapore	448.982	525.584	569.844	542.539	604.248	603.263	616.762	808.551	609.128	560.199	578.756	573.713	607.671	566.887	633.319	684.926	768.622	722.694	781.794	689.927	719.524
Slovakia	386.608	402.022	281.332	237.472	213.833	208.866	223.075	208.639	196.141	157.71	135.374	154.297	151.794	161.812	160.422	167.104	176.761	187.776	192.109	170.263	174.723
Slovenia	140.158	121.005	106.634	99.7229	99.7876	99.8852	98.061	104.193	101.954	93.1016	90.8449	89.7243	87.3689	87.2157	89.6458	91.352	94.5533	97.5185	97.3756	85.6625	91.2609
Somalia	8.75198	9.79341	10.413	8.15206	7.95631	8.05933	7.93089	8.07007	7.92701	8.00272	7.5421	8.04678	8.27003	8.72453	8.88763	9.62236	10.0507	10.9601	11.4533	11.0089	10.3792
South Africa	1772.83	1732.32	1684.72	1632.28	1740.12	1792.82	1857.04	1889.91	1941.14	1833	1774.16	1769.82	1790.21	1887.6	2016.79	2008.06	2033.04	2077.87	1996.72	2020.84	2011.72
South Korea	1695.41	1897.2	1939.43	1972.87	2162.23	2220.6	2283.06	2299.73	1705.11	1950.7	1914.17	1922.71	1985.45	1875.8	1850.54	1908.3	1991.16	1978.85	1879.93	1770.41	1828.06
Spain	1863.39	1918.88	1921.26	1601.2	1637.1	1719.52	1605.62	1705.06	1667.2	1703.84	1649.73	1666.78	1732.54	1758.51	1861.51	1939.7	1878.1	1819.1	1659.38	1474.74	1484.45
Sri Lanka	61.175	73.4484	84.7353	84.8003	90.3382	81.8648	85.5994	90.1343	87.7453	87.5068	86.8339	85.8313	91.7872	89.0176	109.987	123.145	111.884	120.629	131.934	126.726	131.664
Suriname	16.691	19.9994	20.9854	41.216	16.7621	18.5548	17.9911	17.8857	15.1658	13.6643	12.9206	14.1204	16.0259	16.121	17.0014	17.6439	17.1279	17.3069	17.7269	17.6495	16.8553
Swaziland	17.0216	21.1329	26.241	25.6901	23.6748	23.3813	23.2601	23.5759	22.7466	20.8194	19.6114	20.14	18.7867	24.8147	27.3834	26.6174	23.1924	22.3707	18.0519	23.7357	25.2056
Sweden	432.623	434.245	411.252	370.151	393.251	393.982	424.422	377.752	382.484	357.896	329.269	315.758	317.05	328.799	327.152	327.659	336.405	340.031	337.612	296.733	310.911
Switzerland	391.601	426.299	396.256	344.963	349.328	356.569	343.579	323.38	321.114	294.864	274.562	319.681	308.11	317.956	336.288	400.755	383.139	380.497	392.605	353.849	347.138
Syria	285.693	359.075	356.454	364.284	360.126	346.31	339.492	311.267	308.624	308.246	280.55	308.752	309.971	285.509	322.808	381.736	405.665	465.462	448.077	448.512	454.891
Tajikistan	29.6006	34.5288	24.7505	25.5674	18.8233	24.8451	21.5887	23.6137	20.1321	13.4061	7.732	10.8894	13.5153	14.1849	18.2774	19.915	24.8502	28.7902	30.4503	28.3924	27.3676
Tanzania	80.0793	70.1581	119.918	67.2823	77.0223	78.3858	65.5876	66.25	87.6083	62.8551	60.9825	70.3563	63.2012	73.9764	68.7923	78.9243	68.9453	70.687	68.5883	68.5896	69.4233
TFYR Macedonia	61.0096	66.1187	95.0441	90.3052	92.1948	94.2783	91.5049	92.263	99.657	87.4971	89.1651	87.6248	87.6396	87.8735	88.7275	89.776	89.7476	95.8298	98.5608	95.5735	97.517
Thailand	785.198	876.114	933.131	946.645	1029.35	1122.97	1120.57	1064.63	878.572	880.71	836.256	860.434	882.378	894.834	996.031	1037.17	1043.5	1025.28	1071.46	1027.36	1083.04
Togo	14.3085	14.9963	16.5125	12.2951	12.1044	13.4725	14.3295	13.6804	12.2599	11.6763	10.7209	11.9648	12.6086	12.7308	12.3054	14.7918	14.8684	21.657	24.8588	25.412	25.2032
Trinidad and Tobago	10.641	13.7506	16.0574	13.4515	11.0606	11.4052	13.4402	16.088	13.2958	10.5266	10.4093	11.1839	12.7044	12.5545	14.3268	16.1899	18.3203	20.8236	25.5068	24.1617	22.3633
Tunisia	129.07	152.962	153.109	142.793	128.356	121.19	116.702	113.363	111.026	108.465	104.685	110.847	111.71	108.464	111.753	109.345	123.725	136.038	144.403	135.974	141.372
Turkey	1586.35	1660.66	1645.65	1686.87	1602.95	1761.82	1824.46	1880.47	1820.1	1739.4	1853.13	1664.83	1732.74	1816.45	1871.37	1832.44	1901.84	2031.71	1936.69	1864.22	1931.7
Turkmenistan	121.229	89.2612	61.9777	35.0369	47.4721	45.4811	39.8169	35.6481	31.279	35.2452	34.8179	41.6669	40.0022	47.346	49.4895	49.6577	45.6549	52.3976	54.4036	63.8404	58.3561
Uganda	37.5863	33.852	38.5333	36.895	39.1336	42.6959	43.7464	43.0089	39.356	40.5133	34.1842	37.4534	39.5313	42.4252	42.7433	54.9262	52.6636	117.97	83.4706	83.9293	87.7298
Ukraine	2970.35	2959.68	1381.25	1307.59	1136.67	1174.21	854.446	776.89	775.568	708.51	672.882	669.32	653.18	731.127	688.659	690.538	758.999	851.817	880.061	759.461	782.113
United Arab Emirates	193.757	235.969	240.76	228.606	239.309	234.306	242.722	269.856	248.288	225.734	214.393	190.635	215.461	231.794	277.464	306.699	342.089	402.329	454.087	406.261	413.553
United Kingdom	3783.41	3744.15	3543.87	3172.57	3089.81	2963.39	2835.22	2727.44	2615.67	2487.66	2338.22	2386.84	2380.69	2378.53	2473.51	2532.4	2655.03	2612.22	2543.32	2289.2	2373.67
United States	24761.7	23087	21998.6	23185.1	23472.8	22250.3	21890.3	23181.4	23210.6	21798.5	20844.5	20638.2	19720.5	19522.7	19703.8	19556.5	19309.2	18545.3	18030.6	17046.7	16938.5
Uruguay	37.2315	49.5795	57.6795	52.9295	51.6796	47.3374	46.5154	43.1089	49.0666	62.0044	43.4117	42.5633	40.2778	41.2185	52.6712	52.0258	69.5051	56.6294	60.9516	51.1537	51.2415
Uzbekistan	511.597	659.531	282.74	250.864	243.343	236.203	245.945	240.3	242.156	225.794	196.808	192.744	195.972	197.762	184.135	169.096	179.134	188.196	204.391	230.454	230.159
Vanuatu	1.7348	2.15301	2.23157	2.06701	1.99245	1.97606	1.86187	1.85228	1.53995	1.52614	1.05573	1.37873	1.48472	1.55113	1.69664	1.90793	1.73456	1.87663	2.04537	2.03722	2.25026
Venezuela	381.492	407.21	434.646	409.726	373.926	378.723	371.948	399.513	411.228	359.284	354.39	453.028	419.756	409.796	453.551	486.436	513.291	532.487	528.569	542.952	526.669
Viet Nam	202.4	215.257	237.68	247.065	269.184	280.375	298.158	311.83	323.585	308.752	305.079	320.222	355.818	349.695	398.861	409.772	445.136	495.092	527.109	525.983	525.489
Yemen	86.5152	125.329	154.272	174.949	177.213	142.325	125.581	132.715	133.405	126.524	116.066	135.815	150.69	159.094	166.248	171.269	188.821	208.343	219.185	224.232	219.104
Zambia	423.514	366.266	498.702	292.307	234.474	207.96	144.847	155.258	173.654	179.718	164.706	155.47	172.832	155.458	142.856	161.56	139.817	125.984	120.561	124.956	110.693
Zimbabwe	148.406	174.89	184.251	152.494	144.396	138.185	139.661	143.005	120.556	122.749	104.708	112.936	108.387	105.38	101.68	101.4	94.6853	86.8851	85.2607	94.2041	106.557

## Sheet: Territory
Production SO2
	Prod90	Prod91	Prod92	Prod93	Prod94	Prod95	Prod96	Prod97	Prod98	Prod99	Prod00	Prod01	Prod02	Prod03	Prod04	Prod05	Prod06	Prod07	Prod08	Prod09	Prod10
Afghanistan	32.4187	27.0277	24.461	24.8001	26.8237	28.7477	28.7777	27.6307	25.8537	24.9915	24.1449	24.2007	24.5138	24.2514	24.2104	24.2289	24.127	24.2063	24.228	24.228	24.228
Albania	41.408	26.737	15.521	16.707	18.187	14.0825	13.8631	13.1407	14.1237	16.4922	15.7799	16.6155	20.278	18.179	16.2271	18.535	18.248	17.315	16.678	16.678	16.678
Algeria	122.833	129.368	128.887	125.619	120.657	118.637	114.097	111.468	117.321	119.826	111.253	119.859	146.63	120.771	124.343	122.227	126.052	130.202	131.926	131.926	131.926
Andorra	0	0	0	0	0	0	0	0	0	0	0	0	0	0	0	0	0	0	0	0	0
Angola	97.34	75.26	134.57	66.46	80.84	84.75	70.41	26.415	22.8624	24.9478	23.6776	28.169	28.454	33.017	30.138	26.096	32.396	32.612	34.707	34.707	34.707
Antigua	3.0395	3.0419	3.0253	2.8035	2.8945	3.1049	3.0231	2.6074	1.98515	2.07289	1.97581	2.02379	2.11747	2.2464	2.2837	2.2935	2.3243	2.3636	2.3758	2.3758	2.3758
Argentina	365.94	418.598	407.988	390.116	326.152	279.204	292.571	300.866	333.68	327.906	294.938	301.542	286.441	286.192	319.402	323.83	369.654	396.721	387.491	387.491	387.491
Armenia	137.369	167.409	105.909	26.1721	12.4091	8.8021	6.8991	5.1189	5.1853	7.4091	3.1756	3.15943	4.9296	5.4349	4.9084	6.2681	5.6667	4.7639	4.9076	4.9076	4.9076
Australia	2436.63	2455.36	2445.94	2476.46	2540.51	2535.88	2564.03	2603.59	2614.57	2652.4	2674.33	2940.95	3102.66	3120.83	2897.21	2939.03	2845.4	2964.99	3172.49	3172.49	3172.49
Austria	184.75	193	144.904	150.785	142.897	137.259	138.135	144.646	143.683	126.166	95.8205	99.1501	93.6309	93.7911	94.878	96.2854	101.716	100.582	102.919	102.919	102.919
Azerbaijan	429.402	498.232	318.221	377.252	323.206	321.175	320.79	324.243	334.202	334.09	335.959	314.459	293.195	281.496	268.796	257.018	230.335	221.504	209.013	209.013	209.013
Bahamas	30.63	30.97	27.241	26.23	27.198	30.997	33.696	32.02	27.611	26.582	23.305	23.3131	24.4796	27.697	27.336	27.351	29.283	30.615	31.321	31.321	31.321
Bahrain	4.6628	4.87199	5.0891	5.21487	5.26992	5.30734	5.3898	5.6394	5.8486	5.38248	5.30393	5.50187	5.5647	5.7087	5.7895	7.3485	7.7485	7.6607	7.6657	7.6657	7.6657
Bangladesh	81.087	75.192	76.592	77.826	80.1663	90.454	88.199	94.549	89.07	96.184	87.0261	102.092	97.027	98.979	98.845	102.949	102.868	106.189	110.568	110.568	110.568
Barbados	10.7455	12.4201	13.1291	10.8473	10.6263	10.8891	10.3706	11.34	10.053	10.242	9.9663	9.90931	10.2071	10.094	10.0016	10.0425	10.1456	10.3402	10.2657	10.2657	10.2657
Belarus	999.354	966.454	672.954	532.454	480.754	403.454	362.944	284.544	270.594	240.764	196.855	189.049	189.281	180.648	177.592	172.24	168.26	160.884	155.258	155.258	155.258
Belgium	333.16	354.98	341.01	305.46	301.01	256.5	265.47	263.27	255.94	223.513	193.309	213.647	178.666	182.974	189.661	178.717	162.171	153.918	152.252	152.252	152.252
Belize	2.346	2.536	2.3297	2.3704	2.3978	2.5449	2.5435	2.631	2.34808	2.43877	2.31877	3.0252	2.8821	2.8169	3.005	2.9818	3.1175	3.0809	3.1716	3.1716	3.1716
Benin	21.931	17.131	19.763	18.681	18.915	21.203	22.061	22.879	18.522	20.0325	17.6618	19.5168	21.468	19.5276	19.904	20.125	20.71	24.186	32.44	32.44	32.44
Bhutan	3.28059	3.37246	3.55118	3.58908	3.7733	3.8983	3.9513	4.143	4.1379	4.4376	3.8659	4.2656	4.1718	4.0696	4.1298	4.0938	4.484	4.2945	4.3286	4.3286	4.3286
Bolivia	86.477	81.7495	89.6266	99.9348	69.6187	80.7261	84.1671	88.5637	71.287	163.006	61.5186	73.982	80.9172	66.2376	239.351	97.6991	62.1948	59.6833	57.9796	57.9796	57.9796
Bosnia and Herzegovina	278.104	250.224	184.014	157.824	97.32	109.27	113.589	124.997	126.809	127.665	131.351	132.877	129.437	128.537	140.273	142.1	159.524	166.554	166.034	166.034	166.034
Botswana	41.4	38.684	54.201	40.15	47.201	51.707	50.611	53.304	55.844	57.853	58.2505	68.548	75.675	77.192	69.75	83.409	77.163	74.149	75.707	75.707	75.707
Brazil	1885.55	1867.06	1923.37	2024.16	1885.18	1988.02	2076.39	2110.6	2207.15	2096.48	1989.2	2070.29	2091.73	2102.55	2230.87	2340.62	1906.25	1936.9	1925.81	1925.81	1925.81
Brunei	7.4869	7.2436	9.9229	8.8829	8.8139	9.8699	8.918	9.5529	26.8589	8.7164	7.10771	7.4516	7.2877	7.6627	8.0875	10.5259	9.6089	9.1743	9.3009	9.3009	9.3009
Bulgaria	1071.98	805.38	843.38	815.18	787.38	793.38	794.88	770.38	466.25	405.408	391.566	443.94	415.588	451.31	442.33	443.39	444.03	495.66	497.19	497.19	497.19
Burkina Faso	13.7088	13.1448	13.3907	13.8483	14.5602	14.9364	15.116	16.391	16.256	14.6352	12.8005	13.5416	12.6785	12.8671	13.7	15.706	17.043	21.836	20.862	20.862	20.862
Cambodia	24.044	21.899	28.443	24.435	22.366	25.01	20.6567	20.8217	52.218	21.894	19.4332	24.755	33.346	31.303	52.088	51.358	74.008	172.238	97.278	97.278	97.278
Cameroon	53.873	44.5304	47.2016	45.6612	46.893	49.893	49.1042	49.681	47.7027	48.3762	49.4327	55.211	49.0233	48.1247	47.2866	47.649	53.408	102.321	76.171	76.171	76.171
Canada	3203.43	3281.26	3057.38	2478.82	2571.32	2711.7	2485.66	2533.98	2696.11	2552.9	2505.04	2633.9	2546.75	2656.5	2620.21	2592.46	2430.35	2431.22	2380.17	2380.17	2380.17
Cape Verde	0.491936	0.510422	0.51726	0.539087	0.570937	0.597502	0.61914	0.64003	0.66276	0.700735	0.8005	0.779399	0.768531	0.76115	0.79988	0.88583	0.76798	0.77757	0.78979	0.78979	0.78979
Central African Republic	256.605	168.111	218.955	191.005	186.535	224.615	214.385	218.955	145.476	147.597	149.408	210.395	151.334	146.629	144.871	144.652	561.455	917.055	596.055	596.055	596.055
Chad	30.587	27.3235	28.1047	27.9907	28.9629	29.7665	30.0114	30.4063	30.6944	31.2519	30.7528	31.2651	31.0887	34.191	36.235	31.1386	57.163	49.107	58.133	58.133	58.133
Chile	2489.59	2345.27	2268.95	2191.19	2041.52	2032.11	2022.34	1939.87	1679.67	1573.35	1359.49	1346.64	1298.42	1246.39	1253.67	1426.83	1491.33	1581.77	1503.79	1503.79	1503.79
China	21352.1	22014.9	22454.5	23405	23908.8	25603.5	25578.3	24237.5	24367.9	22600.2	21591.1	21485.2	22478.7	25583.4	29782.5	32507.1	35236.8	37641.5	43541.3	43541.3	43541.3
Colombia	197.84	201.778	222.002	222.749	217.753	217.023	220.976	225.021	214.933	199.497	193.826	189.982	195.041	179.127	168.569	167.226	163.07	167.748	174.7	174.7	174.7
Congo	20.271	15.2816	28.934	14.1093	15.4539	16.2432	14.3052	14.0456	14.5286	14.9268	14.9533	22.162	14.5985	15.3277	15.0751	16.659	13.5108	20.809	13.6347	13.6347	13.6347
Costa Rica	22.34	23.135	22.714	20.902	25.939	26.23	22.65	21.012	22.262	20.5561	20.0194	21.4724	20.4774	20.691	20.781	19.764	22.838	26.164	24.545	24.545	24.545
Cote dIvoire	66.253	62.593	64.349	66.748	70.874	73.163	68.628	70.107	71.927	73.107	70.0338	71.7431	69.6889	66.2755	64.6324	63.4922	63.814	62.149	66.977	66.977	66.977
Croatia	164.798	123.973	131.607	127.21	119.362	135.741	130.103	139.168	165.888	159.048	112.828	114.557	117.84	144.758	116.077	116.489	117.539	123.327	122.311	122.311	122.311
Cuba	425.57	414.23	413.601	418.602	436.169	446.008	452.918	459.803	477.51	452.914	451.095	450.74	524.69	524.13	495.83	458.45	443.703	441.198	511.58	511.58	511.58
Cyprus	56.0986	60.9044	61.8497	63.1228	65.7109	66.8143	68.6116	68.2937	68.0718	68.6317	68.839	68.323	69.5786	79.9516	79.6976	78.6696	79.6216	82.5166	84.0806	84.0806	84.0806
Czech Republic	1049.73	936.76	858.31	813.82	750.18	743.8	725.99	686.872	658.92	644.295	678.717	635.197	600.297	579.723	564.241	538.592	511.133	491.613	473.355	473.355	473.355
Denmark	286.53	345.94	295.35	289.65	336.95	283.92	280.08	215.131	198.7	115.102	93.3763	101.928	108.928	115.271	97.9447	92.9661	102.814	91.3165	90.4954	90.4954	90.4954
Djibouti	12.5929	13.3931	12.4169	12.5621	12.7722	13.047	13.1784	14.2024	15.2471	15.7106	14.3619	15.592	14.8404	15.4873	16.1526	16.8078	17.3975	18.9505	19.6535	19.6535	19.6535
Dominican Republic	119.711	124.714	131.003	134.73	142.29	146.563	150.744	155.074	157.86	158.955	158.507	165.009	209.446	190.296	182.686	167.074	176.806	190.876	188.506	188.506	188.506
DR Congo	552.55	407.77	798.67	333.312	432.35	451.91	347.508	335.785	362.22	336.107	340.745	340.108	356.071	338.029	340.938	339.377	518.38	1052.77	376.5	376.5	376.5
Ecuador	114.321	114.845	115.798	114.922	120.121	127.163	128.541	134.063	135.275	124.752	122.208	129.687	166.629	150.048	148.534	163.082	164.219	160.786	160.451	160.451	160.451
Egypt	671.67	651.15	662.27	621.17	531.77	562.96	590.42	641.14	718.22	644.75	534.056	553.83	546.516	555.07	692.55	718.96	754.5	775.39	723.92	723.92	723.92
El Salvador	29.1558	32.2487	34.2277	35.4161	36.9537	38.0272	38.0871	44.891	47.096	41.6612	41.269	43.7374	46.509	47.117	44.681	45.589	44.539	55.6	53.692	53.692	53.692
Eritrea	5.6199	6.1775	8.7044	9.4678	9.902	10.105	10.975	9.9541	7.9854	8.6997	7.65213	8.7862	8.6675	8.9113	9.8962	9.6459	9.3956	9.794	12.043	12.043	12.043
Estonia	335.83	297.6	219.88	175.08	163.554	139.793	146.385	141.774	136.775	128.653	116.127	115.665	150.097	109.192	110.042	108.43	103.466	104.991	101.713	101.713	101.713
Ethiopia	82.646	78.3758	84.9684	89.9899	92.6661	95.891	96.839	98.325	98.941	107.456	94.8486	103.677	104.441	105.921	106.752	110.637	147.54	138.7	146.73	146.73	146.73
Fiji	7.8809	6.7279	5.0999	5.3239	4.8849	5.0449	5.1269	5.2049	4.8259	5.0719	2.08688	2.2201	2.8428	2.7915	2.7209	2.6949	2.9899	3.6678	3.803	3.803	3.803
Finland	369.89	361.1	334.56	351.53	389.3	356.29	327.54	319.78	293.266	290.731	252.705	296.121	273.299	306.111	286.199	262.391	270.108	266.719	250.459	250.459	250.459
France	1349.13	1551.4	1351.44	1114.88	1065.49	1127.89	1147.26	1026	1167.44	973.34	808.345	854.321	817.614	807.733	782.481	789.177	758.631	746.481	733.869	733.869	733.869
Gabon	6.8571	7.3959	9.0624	8.5878	9.8713	10.5563	10.6066	11.2299	13.02	10.7652	9.85338	13.609	12.369	13.244	14.263	18.339	15.848	17.904	29.159	29.159	29.159
Gambia	1.67221	1.6989	1.68582	1.74822	1.82074	1.88118	1.85519	1.9227	1.82296	1.8752	1.79925	2.45	2.4256	1.88625	1.83832	1.86353	1.84624	3.5456	2.438	2.438	2.438
Georgia	263.043	176.13	127.764	92.0927	82.0988	80.5912	18.6711	16.4364	14.7866	11.9099	10.8832	10.6613	91.5951	10.4735	9.98007	9.58337	9.2397	9.77199	10.7202	10.7202	10.7202
Germany	3972.26	3596.3	3198.41	2917.25	2677.91	2450.09	2314.27	1982.81	1777.97	1546.12	1326.08	1376.72	1326.64	1285.24	1241.94	1221.26	1209.84	1164.4	1196.78	1196.78	1196.78
Ghana	47.079	43.9464	48.3241	50.6128	53.7434	56.8228	58.5498	60.2158	75.931	76.527	61.382	74.811	84.878	89.81	60.472	72.04	110.32	151.09	178.39	178.39	178.39
Greece	868.067	874.519	872.04	871.732	877.27	885.965	906.581	914.107	921.534	912.531	889.647	913.659	907.276	911.061	890.494	886.854	884.743	877.166	856.677	856.677	856.677
Grenada	0	0	0	0	0	0	0	0	0	0	0	0	0	0	0	0	0	0	0	0	0
Guatemala	79.5521	87.5924	96.5717	105.344	114.256	125.829	131.817	139.83	166.932	148.57	155.975	153.471	157.542	150.533	153.271	149.914	136.617	138.802	133.464	133.464	133.464
Guinea	43.095	34.2128	36.116	34.142	34.3536	39.608	38.621	37.862	35.6664	39.167	35.3853	43.289	41.275	36.3404	35.9625	38.227	96.245	106.185	172.085	172.085	172.085
Guyana	15.516	15.729	16.452	17.64	16.242	16.352	16.937	15.158	29.214	13.5792	13.231	14.8612	15.6644	15.4206	15.4735	15.4566	14.6268	15.0914	15.586	15.586	15.586
Haiti	9.76	9.614	8.4694	7.5209	7.1937	8.65481	9.45748	13.026	11.3331	10.8294	10.0225	10.6939	12.0493	11.8014	11.373	11.8758	12.2013	14.795	14.369	14.369	14.369
Honduras	29.973	32.877	34.226	36.055	37.577	41.346	41.873	39.79	41.852	40.95	38.5827	42.227	41.057	46.389	61.258	61.276	53.535	82.569	82.449	82.449	82.449
Hungary	629.2	586.03	592.82	582.29	540.09	538.9	507.26	512.24	512.07	498.83	437.175	438.028	419.673	404.397	387.539	367.406	343.462	328.975	314.729	314.729	314.729
Iceland	10.287	9.842	10.062	10.193	10.966	9.9199	10.666	10.2607	9.7339	9.2052	8.56548	9.2563	9.238	8.8231	8.5924	8.4287	9.0915	9.979	12.063	12.063	12.063
India	4827.01	5081.25	5222.62	5309.03	5622.68	5862.29	6157.2	6354.07	6315.2	6566.71	6340.09	6419.67	6702.89	6843.62	7180.69	7516.28	8161.32	8769.64	9419.78	9419.78	9419.78
Indonesia	1678.47	2893.87	2707.08	1847.98	2742.17	1727.78	1713.26	6610.98	2307.95	1783.56	1766.07	2182.7	3114.38	2177.16	2526.54	2956.11	4385.05	2633.25	2668.73	2668.73	2668.73
Iran	1294.57	1332.01	1380.82	1320.71	1368.64	1419.57	1477.99	1491.65	1425.38	1401.08	1366.88	1482.7	1481.9	1449.82	1596.26	1698.35	1891.43	1983.62	1676.86	1676.86	1676.86
Iraq	580.428	639.41	676.814	742.87	791.15	793.87	796.21	780.457	792.64	807.035	838.892	934.09	905.43	829.503	916.46	876.58	910.66	934.52	958.21	958.21	958.21
Ireland	269.592	267.409	260.772	260.945	260.984	257.979	257.389	255.691	272.069	290.338	245.711	274.962	243.482	240.333	236.437	235.498	232.857	228.06	223.655	223.655	223.655
Israel	381.832	383.278	370.684	382.703	386.36	394.099	391.777	387.222	381.272	378.663	374.97	378.625	373.753	372.384	371.586	366.996	364.106	369.164	360.049	360.049	360.049
Italy	2532.27	2489.39	2596.36	2501.62	2539.85	2630.87	2523.18	2443.16	2335.72	2050.12	1970.54	1953.62	1960.8	1954.47	1882.73	1790.97	1673.13	1581.65	1514.64	1514.64	1514.64
Jamaica	146.27	153.93	151.466	144.317	153.967	147.86	151.522	152.334	153.518	155.996	155.193	157.398	304.74	308.54	313.1	312.71	322.31	335.29	315	315	315
Japan	4297.54	4168.28	4103.58	3951.92	4008.05	3939.35	3825.36	3625.18	3436.41	3455.1	3302.06	3391.9	3422.15	3380.88	3319.25	3253.33	3140.5	3076.55	2963.64	2963.64	2963.64
Jordan	133.338	138.187	145.64	148.714	154.804	159.547	159.465	163.028	164.885	165.471	165.437	167.149	180.49	170.243	168.187	168.225	161.744	156.457	146.836	146.836	146.836
Kazakhstan	3925.75	3967.7	3580.02	3300.87	3216.86	2873.1	2775.16	2539.34	2545.76	2469.82	2400.09	2642.42	2636.94	2686.51	2857.75	2899.54	3064.8	2993.25	3026.89	3026.89	3026.89
Kenya	69.5211	70.1642	73.137	75.6774	77.7856	79.3806	82.9736	82.0087	84.48	81.7425	77.5256	83.3113	83.7196	81.2418	80.0716	83.4052	87.7427	85.9327	86.1234	86.1234	86.1234
Kuwait	377.999	539.756	421.286	438.057	462.913	485.682	496.614	513.066	530.008	539.524	524.919	546.001	569.706	654.542	776.716	892.165	719.193	730.167	766.803	766.803	766.803
Kyrgyzstan	158.323	143.219	78.1265	63.71	53.1936	24.8653	31.7192	29.4344	30.1169	29.5541	26.1824	23.6586	32.2276	35.4823	33.9262	31.411	29.5896	31.3304	31.5802	31.5802	31.5802
Laos	24.019	20.114	32.449	24.52	20.795	25.071	17.4408	17.7923	95.863	83.233	16.3914	20.517	21.686	20.514	48.953	33.845	20.603	18.402	18.365	18.365	18.365
Latvia	146.198	118.518	103.678	93.328	92.678	68.79	82.048	60.427	55.937	47.627	26.1174	26.0033	29.5206	25.7977	23.7443	23.0336	22.7422	22.9088	21.9174	21.9174	21.9174
Lebanon	111.425	121.559	125.127	137.258	146.769	158.108	156.582	175.503	169.462	164.046	154.14	171.213	173.844	176.395	160.767	173.013	142.479	139.111	163.922	163.922	163.922
Lesotho	1.8856	1.94856	2.01013	2.07093	2.21623	2.29981	2.3628	2.44127	2.55178	2.76458	2.68229	2.79773	2.74587	2.73911	2.70199	2.68053	2.60334	2.57734	2.54548	2.54548	2.54548
Liberia	5.5481	4.5708	4.43715	4.45028	4.51527	4.67542	4.84335	5.09682	5.35537	5.7587	5.44396	6.6666	6.4528	6.5694	6.8727	6.8061	7.0284	8.424	8.391	8.391	8.391
Libya	230.157	238.128	247.312	257.606	271.042	278.971	279.518	284.381	286.326	287.678	285.489	287.105	291.325	303.023	290.427	314.22	313.3	314.62	350.58	350.58	350.58
Lithuania	205.804	228.314	128.414	120.604	119.594	95.735	99.084	89.731	110.014	82.768	49.3141	54.3257	52.5958	52.0195	52.902	54.509	54.323	54.95	55.21	55.21	55.21
Luxembourg	21.5227	22.1657	21.5747	21.5567	18.5537	11.4967	11.3697	8.6637	6.1054	5.5651	5.16297	4.99557	4.50392	4.07991	3.94613	3.7661	3.9862	3.56666	3.45446	3.45446	3.45446
Madagascar	26.682	24.1711	35.576	25.2404	26.7699	27.7356	27.9929	28.4284	37.046	36.161	28.7004	33.464	29.8693	31.814	29.724	35.429	28.836	28.535	27.95	27.95	27.95
Malawi	13.05	11.067	17.123	9.6638	11.811	12.249	10.5127	10.0818	10.9575	9.4731	9.15242	9.3671	9.12966	9.2733	9.1501	9.2014	9.03538	9.3072	9.1397	9.1397	9.1397
Malaysia	399.775	394.498	414.212	406.524	386.813	410.546	442.848	451.276	465.653	332.589	317.595	330.033	391.334	333.186	386.616	417.112	408.304	464.662	446.663	446.663	446.663
Maldives	1.2269	1.2519	1.2113	1.4326	1.8434	2.3677	2.3228	2.4498	2.5625	2.9035	1.44894	1.64233	2.1386	2.3391	2.3462	2.3872	2.7828	3.0342	3.1727	3.1727	3.1727
Mali	16.784	14.2788	15.4196	15.1582	15.6667	16.5966	16.5102	16.6886	18.057	16.8395	15.4496	17.1707	15.7294	15.6921	17.3272	17.585	19.416	33.156	37.103	37.103	37.103
Malta	36.8307	37.1078	37.5444	42.128	38.2449	37.8384	39.4857	39.2839	39.8663	40.5845	37.6504	46.7021	40.145	42.1702	45.8831	48.2771	47.1001	50.6061	37.1574	37.1574	37.1574
Mauritania	14.3242	15.6418	19.1286	19.58	19.8134	20.498	20.5831	21.782	21.8397	22.4101	21.5002	22.2779	21.1706	21.9299	22.9371	23.546	22.9682	23.199	23.854	23.854	23.854
Mauritius	14.1098	14.5247	14.7938	14.9623	15.2876	16.2713	16.2954	16.99	17.0684	17.4881	17.9943	21.8597	19.0882	19.7842	21.6102	22.5739	23.0139	23.7977	24.9773	24.9773	24.9773
Mexico	2576.25	2614.83	2716.95	2841.97	2915.72	2900.73	2931.04	3000.08	3150.66	2963.64	2883.31	2864.53	2805.43	2711.11	2628.27	2567.69	2424.91	2338.91	2257.25	2257.25	2257.25
Monaco	0	0	0	0	0	0	0	0	0	0	0	0	0	0	0	0	0	0	0	0	0
Mongolia	93.596	84.689	84.694	82.125	80.602	84.225	84.78	83.222	79.6584	81.3486	80.7451	81.232	87.858	83.08	82.234	81.9	84.144	88.11	90.424	90.424	90.424
Montenegro	0	0	0	0	0	0	0	0	0	0	0	0	0	0	0	0	0	0	0	0	0
Morocco	285.217	297.646	300.399	293.297	309.316	313.003	307.361	309.476	312.058	327.821	315.698	331.833	345.92	344.04	362	388.11	380.69	381.64	364.88	364.88	364.88
Mozambique	65.566	54.276	87.704	54.4424	59.654	62.548	57.2387	58.7777	68.249	61.6965	61.7286	67.568	63.508	64.706	64.743	63.598	58.395	56.295	53.127	53.127	53.127
Myanmar	256.92	206.96	365.66	260.48	211.24	264.19	163.32	169.51	178.12	274.49	126.963	253.86	132.521	135.722	212.79	142.959	136.117	135.271	130.412	130.412	130.412
Namibia	260.908	82.119	89.616	97.949	107.882	117.781	122.561	161.318	141.032	134.91	135.252	148.88	146.455	140.426	141.644	145.311	145.144	144.922	141.759	141.759	141.759
Nepal	17.8434	18.9625	19.377	20.5473	22.1871	21.9656	22.1774	24.3699	25.6177	28.524	25.9117	27.286	24.7036	24.3307	23.665	24.2286	24.3419	24.5562	24.7092	24.7092	24.7092
Netherlands	222.58	215.81	187.04	177.73	165.13	145.072	147.417	125.243	118.337	112.085	103.875	108.274	103.97	104.112	102.49	103.101	98.0399	103.957	99.965	99.965	99.965
New Zealand	64.5957	61.0333	65.562	59.5598	62.0796	61.5414	58.9384	57.7721	55.6092	55.7392	52.6589	56.0736	59.5905	60.9451	63.0662	63.3185	61.1417	54.7564	58.4968	58.4968	58.4968
Nicaragua	34.1167	35.4477	36.4224	38.2804	40.8551	42.1004	43.6896	44.0554	52.306	45.0298	44.9031	48.675	48.436	48.261	50.339	49.498	50.592	50.919	50.708	50.708	50.708
Niger	7.4436	7.6108	7.62644	7.73738	8.24541	8.5124	8.6667	8.747	8.9849	9.0805	8.39189	7.7833	9.5541	9.7803	9.7475	10.261	10.32	11.238	10.826	10.826	10.826
Nigeria	161.169	154.639	194.03	175.07	164.295	158.902	171.26	176.84	155.976	161.037	146.726	169.505	186.84	148.373	182.99	173.86	206.62	265.42	244.64	244.64	244.64
North Korea	1278.33	1153.93	1095.43	1043.25	989.84	954.57	894.34	874.86	811.086	845.971	848.441	877.71	840.051	847.879	861.41	888.87	898.79	785.622	828.41	828.41	828.41
Norway	167.288	140.266	132.855	134.265	141.063	141.388	144.876	139.662	143.831	148.506	130.211	135.82	133.49	143.277	142.135	139.785	142.51	142.426	137.019	137.019	137.019
Oman	54.928	77.961	73.984	71.845	67.588	76.308	68.078	61.155	62.198	64.5347	63.1484	70.093	74.866	74.067	72.757	76.524	79.99	83.314	80.69	80.69	80.69
Pakistan	540.223	577.896	630.45	690.234	753.534	819.288	863.879	876.078	885.461	918.35	892.665	890.232	881.304	844.8	841.64	839.59	1044.51	1077.31	1008.87	1008.87	1008.87
Panama	31.2295	33.5726	34.9677	36.0214	37.1431	38.3393	39.491	39.1506	47.976	40.0172	40.2457	62.549	46.378	57.674	50.998	60.116	70.678	60.76	98.478	98.478	98.478
Papua New Guinea	41.689	58.492	53.687	41.517	52.638	36.726	36.1981	104.53	36.916	36.6468	34.9426	37.706	43.509	43.278	46.046	46.704	50.042	52.998	54.463	54.463	54.463
Paraguay	36.8171	34.5733	37.9188	40.6302	27.9318	33.084	34.2667	35.5413	26.3738	49.3694	23.8508	40.9954	36.0249	26.575	24.5769	28.8228	22.2062	21.2796	20.6811	20.6811	20.6811
Peru	960.085	1052.06	1064.85	1082.73	1154.35	1154.74	1122.62	1122.53	1144.56	1159.96	1133.03	1254.88	1228.56	1355.68	1342.29	1287.03	1277.4	1105.55	1222.64	1222.64	1222.64
Philippines	671.88	687.115	711.075	675.794	813.57	912.842	952.037	1041.8	1082.59	859.429	697.508	752.824	735.874	818.749	826.442	809.526	844.581	816.13	877.054	877.054	877.054
Poland	2251.5	2215.5	2158.4	2169.66	2029.69	1975.76	1850.38	1767.95	1676.16	1659.22	1607.05	1605.68	1571.93	1550.58	1677.73	1472.97	1410.45	1343.87	1316.59	1316.59	1316.59
Portugal	449.852	463.395	552.77	467.958	421.635	494.09	428.258	431.429	476.312	495.71	417.957	415.574	568.63	543.12	532.7	528.77	501.51	492.37	479.11	479.11	479.11
Qatar	3.54595	3.56457	3.73564	4.1678	4.05844	4.11491	4.1839	4.6171	4.6998	4.14404	3.97292	4.3928	4.5725	4.7048	9.076	8.816	9.424	13.246	12.281	12.281	12.281
Romania	1891.72	1568.92	1565.42	1635.52	1528.62	1578.62	1536.62	1257.02	619.02	533.838	475.755	552.91	476.018	471.22	476.467	480.457	464.582	455.352	439.21	439.21	439.21
Russia	17261.1	16426	12452.5	9627.76	8159.2	7807.54	7793.02	7536.9	7728.25	7089.25	6831.46	7077.73	6991.04	6916.64	6539.14	6746.54	6596.14	6615.31	6554.74	6554.74	6554.74
Rwanda	6.1343	6.3472	6.4302	6.114	6.44978	7.63632	7.738	8.6703	8.2566	8.528	7.70085	8.1458	8.4409	8.0486	7.7471	7.4748	7.8851	8.2109	8.3717	8.3717	8.3717
Samoa	0.66871	0.65424	0.60396	0.6421	0.56243	0.580814	0.584481	0.63804	0.62755	0.68884	0.623719	0.65516	0.65125	0.67658	0.74343	0.64117	0.9052	0.93	0.9735	0.9735	0.9735
San Marino	0	0	0	0	0	0	0	0	0	0	0	0	0	0	0	0	0	0	0	0	0
Sao Tome and Principe	0.240682	0.252239	0.244027	0.245455	0.249476	0.255078	0.257625	0.260775	0.265095	0.275932	0.301347	0.299046	0.299625	0.301323	0.294377	0.29679	0.29326	0.2995	0.30465	0.30465	0.30465
Saudi Arabia	1093.43	1168.18	1254.21	1325.94	1404.9	1483.68	1573.1	1600.57	1685.38	1724.06	1716.89	1711.96	1695.4	1695.79	1761.5	1826.14	1947.69	2073.39	2204.29	2204.29	2204.29
Senegal	38.3455	38.8826	40.338	40.8361	42.3787	44.0791	44.9071	46.4183	48.072	50.586	46.9978	52.099	51.518	48.4521	53.115	58.838	55.183	55.185	62.867	62.867	62.867
Serbia	0	0	0	0	0	0	0	0	0	0	0	0	0	0	0	0	0	0	0	0	0
Seychelles	2.7095	2.8757	2.7721	2.7858	2.8188	2.9521	2.9445	3.1282	2.96029	3.018	2.94714	3.0675	4.2399	4.3431	4.3351	4.4525	5.0044	5.3279	5.4108	5.4108	5.4108
Sierra Leone	12.438	11.373	10.634	10.3159	10.3986	11.307	11.204	11.668	11.823	10.525	8.88262	12.001	10.2289	10.7376	11.364	9.7296	16.221	25.226	24.067	24.067	24.067
Singapore	406.831	425.396	432.951	440.305	447.736	431.088	442.295	442.382	450.156	434.045	411.208	410.244	408.637	404.371	404.999	425.972	416.119	410.763	404.187	404.187	404.187
Slovakia	269.525	261.295	236.935	248.385	217.365	205.985	205.445	187.205	152.487	123.243	98.4834	109.52	103.461	107.879	100.774	99.2323	96.7136	96.8855	101.51	101.51	101.51
Slovenia	108.811	102.985	99.507	97.123	96.819	95.836	95.4501	105.628	104.956	95.0276	94.0745	92.6679	89.2724	85.3846	82.9327	81.4773	79.6326	76.3189	75.1176	75.1176	75.1176
Somalia	6.7595	5.86921	5.96233	6.1953	6.59681	6.79424	6.91895	7.16965	7.21565	7.5169	7.18307	7.7258	7.8191	8.2225	8.1952	8.5005	8.7035	9.1548	9.516	9.516	9.516
South Africa	2332.08	2310.67	2303.33	2280.91	2325.03	2338.33	2438.42	2489.64	2517.17	2391.28	2292	2282.29	2306.97	2443.07	2580.35	2536.41	2523.66	2597.98	2513.16	2513.16	2513.16
South Korea	1650.91	1752.17	1835.75	1930.81	2018.73	2071.74	2113.93	2153.87	1899.14	2003.48	1795.05	1835.87	1830.3	1684.77	1621.04	1565.72	1507.4	1475.88	1435.78	1435.78	1435.78
Spain	1623.88	1638.7	1753.05	1538.38	1559.24	1659.79	1457.45	1465.98	1334.17	1334.58	1285.21	1313.9	1422.67	1343.29	1404.61	1422.01	1288.04	1270.67	1224.15	1224.15	1224.15
Sri Lanka	53.2149	57.705	64.5257	68.127	73.15	78.05	85.101	86.1394	90.391	93.447	91.3205	93.0153	96.248	94.353	123.04	137.7	108.815	117.56	115.06	115.06	115.06
Suriname	20.6599	21.5809	21.6589	19.1399	17.0149	18.9909	18.2949	18.3409	15.4953	15.0511	14.669	15.5873	18.1129	17.2104	17.2489	15.8396	16.6602	16.3482	15.7777	15.7777	15.7777
Swaziland	3.64142	3.8332	3.8088	4.0182	4.3281	4.6032	4.6499	4.63671	4.7627	5.3678	5.03678	5.9346	5.4665	5.20623	5.8783	5.3004	5.378	6.2577	5.675	5.675	5.675
Sweden	308.19	294.28	290.06	300.46	311.73	301.9	350.6	283.299	289.42	269.116	225.429	231.807	235.207	241.48	221.829	207.801	202.941	192.24	185.382	185.382	185.382
Switzerland	156.811	163.078	160.898	144.132	134.478	133.173	132.838	124.04	134.067	125.438	98.458	108.053	102.315	107.448	109.012	108.646	106.644	100.034	101.878	101.878	101.878
Syria	304.8	352.4	354.75	360.96	355.761	373.11	373.96	354.981	367.688	371.119	356.263	373.887	368.105	356.419	384.96	448.84	483.36	542.68	505.71	505.71	505.71
Tajikistan	44.256	43.876	28.369	19.1	8.911	8.2769	8.1769	8.1762	8.761	8.974	5.87758	8.3103	9.613	8.871	10.523	9.737	11.871	15.259	15.25	15.25	15.25
Tanzania	90.82	73.344	125.71	65.6834	79.389	84.15	72.184	73.293	98.83	71.2539	71.718	82.875	73.736	84.855	74.734	84.919	67.711	64.521	61.721	61.721	61.721
TFYR Macedonia	135.127	132.886	132.442	127.784	128.458	130.879	135.411	127.253	141.691	126.824	125.205	127.324	123.404	125.414	124.015	124.39	122.578	124.36	121.996	121.996	121.996
Thailand	868.677	922.1	984.83	1059.78	1142.24	1256.13	1298.53	1272.65	1173.71	1146.02	993.185	1030.92	1057.69	1060.47	1156.77	1140.53	1106.83	1084.5	1072.2	1072.2	1072.2
Togo	13.275	10.7813	12.1397	11.4198	11.9925	13.0577	13.5075	13.1871	12.215	12.6625	12.4177	13.1655	13.1671	12.3014	11.1368	12.5265	11.4196	21.442	25.624	25.624	25.624
Trinidad and Tobago	6.4098	6.9789	6.8071	6.9383	6.6312	6.1133	6.6719	6.4685	6.7742	5.34774	5.19352	5.27213	5.4559	5.07631	4.8261	4.6784	6.1999	6.3078	6.6073	6.6073	6.6073
Tunisia	145.65	171.03	162.53	160.81	139.064	126.827	127.558	122.878	122.372	121.43	117.343	119.281	121.537	117.596	118.847	115.109	125.115	132.411	133.099	133.099	133.099
Turkey	1410.71	1465.45	1476.39	1502.13	1467.31	1564.75	1633.07	1671.08	1663.23	1631.63	1714.42	1608.23	1641.23	1699.67	1697.78	1626.32	1692.47	1831.14	1701.05	1701.05	1701.05
Turkmenistan	52.006	40.026	36.546	17.866	14.587	12.174	12.567	10.245	9.0075	8.6396	6.47131	6.60847	6.631	6.7198	6.1573	5.7943	5.6796	6.1952	6.1219	6.1219	6.1219
Uganda	39.192	32.8926	37.201	35.6679	36.448	39.602	39.112	39.742	35.8131	38.522	34.2622	36.4562	36.652	39.13	37.219	48.211	42.304	112.96	70.2	70.2	70.2
Ukraine	4591.29	3805.34	3096.59	2603.17	2002.04	1964.97	1375.84	1281.32	1267.44	1122.94	1052.61	1059.4	1061.87	1190.79	1102.75	1061.59	1098.07	1216.61	1220.01	1220.01	1220.01
United Arab Emirates	105.791	108.505	113.387	119.787	119.417	114.241	95.536	95.549	95.206	94.3281	92.8378	92.6064	91.762	92.72	94.604	95.424	97.446	99.916	98.182	98.182	98.182
United Kingdom	3125.76	3017.04	2786.72	2459.84	2263.87	2103.39	1892.26	1623.34	1547.15	1403.49	1309.66	1379.45	1303.66	1295.21	1255.01	1245.73	1231.56	1208.38	1198.29	1198.29	1198.29
United States	23860.9	22468	21825.5	21662.6	20754.4	18476.4	18592.8	18897.5	17885.8	16208.6	14941.6	14707.7	14123.5	13882.9	13643.9	13266.9	12565.3	12141.3	11679.1	11679.1	11679.1
Uruguay	28.389	36.3884	33.4155	28.5698	28.1079	29.2014	35.3752	32.9704	32.763	51.0581	29.4192	28.7522	27.4523	27.1806	35.5515	32.3794	51.9819	34.9022	33.9679	33.9679	33.9679
Uzbekistan	408.054	385.811	334.282	293.246	267.785	278.971	287.69	279.909	279.178	249.399	236.689	253.371	259.467	275.223	266.269	245.375	241.942	244.543	271.465	271.465	271.465
Vanuatu	1.1334	0.9237	0.54856	0.59655	0.51849	0.52488	0.52339	0.59523	0.58841	0.66002	0.513676	0.53412	0.479816	0.474754	0.491146	0.463331	0.442162	0.53985	0.56143	0.56143	0.56143
Venezuela	366.288	335.491	330.801	346.042	339.348	348.524	346.986	365.7	390.984	344.139	341.007	449.491	425.298	430.942	448.903	467.37	478.672	473.169	479.115	479.115	479.115
Viet Nam	266.47	272.035	282.765	289.338	298.212	319.227	325.426	336.205	358.43	349.905	343.796	374.48	411.563	393.133	448.601	444.753	477.841	512.795	531.813	531.813	531.813
Yemen	82.628	90.743	95.264	97.665	103.399	112.919	117.515	122.542	126.935	130.354	131.694	140.38	148.825	157.86	168.17	175.27	185.57	201.47	209.34	209.34	209.34
Zambia	755.881	632.221	826.181	576.471	500.021	496.651	417.547	464.667	543.781	592.868	662.974	670.939	690.111	620.554	603.788	597.002	577.71	553.177	517.915	517.915	517.915
Zimbabwe	180.69	193.4	190.11	171.07	158.1	152.1	161.23	152.8	141.135	151.028	131.514	137.665	126.661	121.33	117.433	120.936	115.25	111.041	116.25	116.25	116.25

## Sheet: EV ratio
%Emissions/ % Wealth
	EW90	EW91	EW92	EW93	EW94	EW95	EW96	EW97	EW98	EW99	EW00	EW01	EW02	EW03	EW04	EW05	EW06	EW07	EW08	EW09	EW10
Afghanistan	1.72367	1.91326	2.03135	2.55902	3.74898	2.7202	2.80226	2.61568	2.42349	2.67412	2.00787	1.96706	1.94179	1.70716	1.70738	1.57298	1.45858	1.26475	1.23429	1.15434	1.04727
Albania	9.7414	8.85296	5.60939	2.32683	2.64096	1.57329	1.10882	1.46799	1.39099	1.50927	1.57379	1.55483	1.82136	1.42436	1.02887	1.11425	1.05909	0.929778	0.786918	0.833106	0.857591
Algeria	0.250411	0.403867	0.402595	0.38444	0.475135	0.53407	0.491224	0.455109	0.481189	0.556515	0.561792	0.576219	0.703945	0.565096	0.520264	0.490064	0.478613	0.479726	0.411911	0.424348	0.4048
Andorra	0	0	0	0	0	0	0	0	0	0	0	0	0	0	0	0	0	0	0	0	0
Angola	1.35184	1.07668	2.22479	1.4245	1.9293	4.55359	3.39824	0.879054	0.792164	1.08631	0.710103	0.711233	0.690685	0.700997	0.523194	0.35336	0.425067	0.300507	0.237272	0.183466	0.229277
Antigua	0.886009	1.34836	2.75423	1.7631	1.49505	1.59932	1.43967	1.10791	0.777021	0.843047	0.829387	0.771971	0.902753	1.0292	1.06714	1.0274	1.00258	0.961002	0.994505	1.08031	1.20453
Argentina	0.381535	0.346566	0.317788	0.333361	0.276956	0.261144	0.270732	0.255296	0.295104	0.331298	0.323429	0.337123	0.901626	0.802164	0.846234	0.76805	0.789159	0.773943	0.635636	0.614785	0.569766
Armenia	10.6703	33.3739	27.4946	5.74679	2.5181	1.47968	0.972507	0.691095	0.636941	1.03912	0.459862	0.408611	0.609054	0.642473	0.496648	0.500821	0.36472	0.240569	0.210545	0.258399	0.269093
Australia	1.24085	1.30488	1.46029	1.64483	1.61685	1.68224	1.5869	1.57307	1.85709	1.92294	2.18088	2.47167	2.41344	2.13193	1.78653	1.73075	1.6366	1.57571	1.65714	1.60547	1.40971
Austria	0.180144	0.192296	0.143598	0.163803	0.157346	0.141743	0.150303	0.172689	0.175978	0.170575	0.154138	0.155139	0.140596	0.127846	0.123196	0.127925	0.132387	0.126953	0.124069	0.123792	0.138618
Azerbaijan	10.1521	11.6032	10.412	15.4237	17.1124	22.8793	23.6695	18.841	17.3407	18.8287	19.3877	17.0334	15.0084	13.7966	12.0916	8.21411	4.76592	3.29041	2.22311	2.28932	2.13126
Bahamas	1.3743	1.54513	1.61993	1.57873	1.67718	1.96351	2.13148	1.78416	1.39309	1.36399	1.23996	1.11012	1.18218	1.46543	1.5242	1.48283	1.5889	1.79149	1.92059	1.92072	2.09732
Bahrain	0.157693	0.195487	0.252588	0.218161	0.223691	0.239635	0.241552	0.234916	0.234443	0.220066	0.208539	0.225561	0.234409	0.240918	0.247916	0.288752	0.27705	0.266999	0.244262	0.241066	0.236259
Bangladesh	0.411887	0.389187	0.449339	0.449682	0.470014	0.515904	0.502771	0.513608	0.489024	0.559797	0.542173	0.619428	0.585874	0.613233	0.625139	0.679187	0.679706	0.689105	0.655984	0.543807	0.540694
Barbados	0.936999	1.37825	1.88909	1.44254	1.49698	1.49702	1.3487	1.29127	1.02064	1.07584	1.08186	1.03039	1.16394	1.26117	1.21219	1.16525	1.20319	1.30575	1.36119	1.26581	1.44552
Belarus	1004.11	1618.84	3025.58	6761.6	3037.83	2846.42	2590.43	2540.83	3613.14	5276.19	5187.85	4450.67	4154.05	3519.18	2217.27	1602.29	1194.53	1150.28	687.087	412.83	411.075
Belgium	0.251032	0.275898	0.264035	0.263051	0.25668	0.206017	0.228116	0.245101	0.244577	0.236322	0.239675	0.257664	0.204404	0.19039	0.188188	0.181944	0.163009	0.150075	0.141396	0.140486	0.156521
Belize	1.08397	1.56687	2.20745	1.46997	1.33315	1.42337	1.24501	1.11996	0.833923	0.868741	0.834121	0.986977	1.02803	1.06959	1.13928	1.16351	1.22028	1.27932	1.33066	1.26885	1.36852
Benin	1.87101	1.76249	2.21624	1.96049	3.12619	2.81128	2.78001	2.89613	2.1693	2.57594	2.58374	2.57839	2.68597	2.14428	2.11741	2.10133	2.07326	2.26314	2.58663	2.31507	2.52078
Bhutan	1.58093	2.47257	3.14537	3.38305	3.23621	3.52376	3.91962	3.19176	3.28394	3.44005	3.08444	3.1227	2.99096	2.68273	2.59536	2.24172	2.33999	1.84216	1.79424	1.62861	1.37159
Bolivia	2.67728	2.50158	2.96672	3.44649	2.489	2.85242	2.78585	2.66437	2.0678	5.29105	2.14868	2.56832	3.0615	2.75494	10.1441	4.28142	2.49258	2.34851	1.91246	1.63652	1.58518
Bosnia and Herzegovina	5.94052	8.31472	9.61887	10.7804	10.1849	16.8944	12.8989	10.497	8.15684	7.7581	7.61145	7.09724	6.13538	5.48498	5.61055	5.43721	5.69966	5.43418	4.54591	4.48513	5.15132
Botswana	1.94895	2.14271	3.30495	2.28181	2.67787	3.00432	3.13781	3.0714	3.3541	3.61441	3.82544	4.79605	5.26983	4.17449	3.33237	4.0757	3.76122	3.70902	3.76583	4.01965	3.48166
Brazil	0.826159	0.971239	1.04237	1.01825	0.791922	0.693112	0.681255	0.651671	0.738619	1.13473	1.07287	1.28014	1.4483	1.48871	1.46078	1.23625	0.854528	0.771842	0.679748	0.632042	0.537343
Brunei	0.30519	0.313205	0.47467	0.377729	0.392238	0.445514	0.390619	0.405107	1.35674	0.42608	0.311959	0.329904	0.347733	0.363191	0.364112	0.476173	0.400909	0.376968	0.37706	0.390598	0.367018
Bulgaria	9.48795	18.1421	19.0695	13.8813	15.8853	13.7509	18.4817	15.9977	8.05343	7.61447	8.15139	8.35528	6.87006	6.5585	5.89921	5.58964	5.1599	5.0617	4.41908	4.24902	4.79164
Burkina Faso	0.715346	0.746455	0.854965	0.928543	1.59369	1.59634	1.55628	1.70568	1.56301	1.53067	1.51121	1.58282	1.44292	1.25779	1.2964	1.43527	1.52328	1.89398	1.55535	1.49505	1.67578
Cambodia	2.27051	1.89141	2.64059	2.1142	1.95753	2.1859	1.59772	1.67772	4.30791	1.82266	1.66401	1.9314	2.51403	2.44836	3.856	3.53812	4.86265	11.1393	5.51419	5.17396	5.13539
Cameroon	0.761088	0.812688	0.861483	0.791985	1.53317	1.50072	1.39244	1.39393	1.2611	1.38483	1.66287	1.73083	1.42486	1.24494	1.13773	1.15504	1.25591	2.31805	1.57324	1.46937	1.60215
Canada	0.860698	0.889106	0.947034	0.831341	0.95963	1.1045	0.993311	0.944978	1.04061	1.01634	0.979981	1.00858	0.991999	0.992834	0.947497	0.88007	0.768226	0.770014	0.752775	0.773354	0.73312
Cape Verde	0.21145	0.282382	0.33873	0.36062	0.341715	0.330421	0.348341	0.339573	0.320311	0.347468	0.469811	0.43178	0.461174	0.374149	0.380445	0.424722	0.345421	0.332183	0.293149	0.24305	0.292608
Central African Republic	30.9088	28.6577	45.3621	38.3668	64.4207	69.8443	73.6794	78.0398	45.5126	47.0185	54.7205	75.1094	60.9738	58.3891	56.1748	59.2229	228.037	363.441	217.564	190.431	220.068
Chad	3.20071	3.73336	4.23874	4.02505	6.27224	5.60277	5.29324	5.1386	4.45945	5.43299	6.73921	5.65187	5.47849	5.25735	4.58583	3.44587	5.94166	4.98025	5.27746	5.32558	5.33778
Chile	13.9322	12.5998	11.2338	10.4919	9.1655	8.00036	7.52993	6.322	5.8607	6.48241	5.86407	6.20162	6.37585	6.30988	5.39956	5.35822	4.70653	4.97697	4.81292	4.6122	4.10517
China	7.71958	8.20818	7.8023	7.37521	8.76696	8.09285	7.10958	5.96626	5.91205	5.67183	5.2727	4.71649	4.62794	5.37728	5.99213	5.93228	5.65371	5.45195	5.30114	4.61923	4.37109
Colombia	0.59059	0.623227	0.716118	0.655097	0.525551	0.505967	0.49755	0.452769	0.487917	0.580514	0.641545	0.615812	0.660032	0.710962	0.59888	0.511595	0.47551	0.428675	0.400919	0.384477	0.350207
Congo	0.879051	0.758483	1.55673	0.74792	1.60728	1.6532	1.28824	1.28795	1.45051	1.54499	1.43832	2.20134	1.39266	1.42202	1.24743	1.30973	0.968747	1.59322	0.860611	0.864253	0.839907
Costa Rica	0.443528	0.536937	0.500888	0.429607	0.525758	0.534327	0.46954	0.394689	0.39952	0.370893	0.378468	0.38173	0.360202	0.389555	0.405971	0.384318	0.415348	0.45709	0.399619	0.369172	0.334313
Cote dIvoire	0.850463	0.916652	1.02609	1.24237	1.95962	1.78462	1.61187	1.64428	1.61707	1.80607	1.97946	1.9715	1.86931	1.58131	1.53905	1.55965	1.64363	1.49457	1.47013	1.39669	1.54465
Croatia	1.59036	1.58349	2.40996	2.20295	1.757	1.60126	1.50067	1.55112	1.84474	2.15449	1.81007	1.70124	1.56429	1.68315	1.22736	1.20415	1.15	1.12558	1.00657	1.02519	1.18363
Cuba	2.74783	3.06483	3.5716	3.73767	3.46025	3.77045	5.24324	4.98255	5.11341	4.83813	4.83319	4.48098	5.05175	5.33237	5.27673	4.69707	3.84732	3.8685	4.55117	4.02958	4.36156
Cyprus	1.63133	2.03366	2.03291	2.07717	2.07604	1.83677	1.84481	1.83986	1.77068	1.9327	2.27964	2.07959	1.9648	1.98989	1.85834	1.79815	1.74126	1.69231	1.53743	1.51294	1.7164
Czech Republic	3.73568	5.00102	4.3558	3.7556	3.20512	2.8713	2.58145	2.59469	2.44011	2.69701	3.23757	2.69777	2.17096	1.91057	1.73468	1.5603	1.35691	1.20414	0.980694	1.03672	1.13733
Denmark	0.348737	0.442947	0.381908	0.423899	0.49208	0.393667	0.395245	0.322293	0.30754	0.198069	0.191136	0.203491	0.208319	0.200859	0.162545	0.157906	0.171704	0.149403	0.140155	0.141804	0.155679
Djibouti	4.29274	5.84516	6.28737	6.21574	6.47328	7.44349	8.11193	8.25196	8.51542	9.31899	8.96128	8.76204	9.35621	10.1906	10.1544	10.7705	11.1624	12.1945	11.3684	9.68969	9.94394
Dominican Republic	1.88633	2.09264	2.15586	2.10663	2.21022	2.29908	2.2207	1.97664	2.00398	2.09342	1.98532	1.97104	2.50304	3.12018	3.08116	1.96075	2.03197	2.17767	1.96311	1.73604	1.74731
DR Congo	3.88672	3.05088	7.78937	2.46749	7.20886	9.17703	8.4953	5.55088	5.63494	6.93046	7.5877	9.0418	9.83611	11.0495	10.6419	9.80949	13.8994	31.6626	9.47716	8.46414	10.0715
Ecuador	1.93741	1.96128	2.06903	1.59398	1.46587	1.52952	1.50296	1.36623	1.43601	1.9417	2.19883	1.74062	1.96361	1.69953	1.59929	1.62151	1.50298	1.49451	1.33083	1.29772	1.27798
Egypt	3.14937	2.99036	2.83092	2.29384	1.83219	1.70947	1.81663	1.83909	2.18182	2.17115	1.73773	1.57351	1.60965	1.95717	2.26465	2.02055	1.84999	1.69962	1.25978	1.15964	1.16979
El Salvador	1.13401	1.31668	1.32637	1.05249	1.01198	0.955751	0.877861	0.930836	0.955788	0.889999	0.898472	0.865592	0.927687	1.00202	0.972352	0.971136	0.915755	1.16802	1.11265	1.105	1.18389
Eritrea	1.03265	1.64881	4.16928	4.84296	4.1011	4.59926	4.31116	3.49837	2.30622	2.98792	3.11599	3.39505	3.97473	3.6159	3.29223	3.71781	3.63752	3.99719	4.9997	3.18023	3.11741
Estonia	10.002	11.1033	11.9462	8.71778	8.46295	7.65834	7.84839	7.07501	6.48889	6.56872	6.5437	5.88909	6.77635	4.06941	3.72134	3.40013	2.84455	2.47179	2.30509	2.70109	3.00581
Ethiopia	1.3695	1.29258	1.91165	2.86798	3.19926	3.49979	3.31418	3.24637	3.70693	4.51348	3.99028	4.33444	4.54427	4.60734	4.68346	4.012	4.54914	3.93013	3.14302	2.625	3.14681
Fiji	0.908634	0.986575	0.967696	0.860325	0.73102	0.798004	0.802864	0.777996	0.932911	0.89138	0.396023	0.446125	0.593449	0.520876	0.446063	0.4533	0.487805	0.613489	0.645853	0.6576	0.653915
Finland	0.45707	0.507641	0.587076	0.830206	0.867282	0.688139	0.665662	0.671665	0.6141	0.672128	0.683657	0.757295	0.650792	0.659429	0.585486	0.556531	0.565942	0.524792	0.47102	0.495964	0.555724
France	0.180488	0.219011	0.191879	0.178468	0.176331	0.181751	0.190165	0.184402	0.213633	0.199648	0.198279	0.200429	0.180219	0.160288	0.148793	0.154371	0.147243	0.141309	0.133274	0.131846	0.148316
Gabon	0.178506	0.281718	0.349119	0.332865	0.623051	0.62546	0.551464	0.564348	0.619047	0.591384	0.599289	0.843907	0.766706	0.740602	0.736375	0.880686	0.717773	0.751821	1.07269	1.0487	1.08989
Gambia	0.311045	0.42484	0.535004	0.51057	0.559127	0.619364	0.610746	0.608965	0.559429	0.663436	0.723295	1.14516	1.60774	1.37534	1.32629	1.35897	1.39515	2.45829	1.41862	1.27184	1.28773
Georgia	199.61	-430.253	298.517	26.4862	46.5947	6.45187	1.104	0.82455	0.763812	0.909819	0.757788	0.750788	6.35178	0.699398	0.579159	0.489078	0.413076	0.376644	0.341831	0.375813	0.390247
Germany	0.345604	0.318569	0.278799	0.283881	0.265216	0.231611	0.234551	0.222563	0.208851	0.2067	0.21273	0.210419	0.192297	0.171985	0.161667	0.167486	0.165231	0.155976	0.154952	0.156462	0.172435
Ghana	0.736055	0.687728	0.882371	1.19898	1.59247	1.54592	1.5145	1.51037	1.74113	1.81641	2.41309	2.85873	2.84941	2.79834	1.76464	1.77531	2.45878	3.11722	3.28489	3.51757	3.26424
Greece	1.50988	1.59235	1.60313	1.7392	1.80629	1.73151	1.74129	1.777	1.86674	2.02198	2.37759	2.31039	2.06189	1.7979	1.62832	1.65465	1.60536	1.53894	1.41463	1.36118	1.63207
Grenada	-	-	-	-	-	-	-	-	-	-	-	-	-	-	-	-	-	-	-	-	-
Guatemala	1.9979	2.00974	2.38975	2.38495	2.41126	2.57366	2.49342	2.21066	2.43618	2.51938	2.68737	2.3171	2.24486	2.26298	2.31406	2.12255	1.82902	1.83909	1.61378	1.53677	1.55909
Guinea	2.68883	2.54296	2.61563	2.23618	2.2282	2.5329	2.43726	2.40816	2.45468	3.0289	3.52802	4.28649	4.50119	3.71926	3.73095	5.51364	13.2113	10.508	15.8187	14.4663	16.4553
Guyana	0.0335454	0.0494092	0.060198	0.0524358	0.0442586	0.0445452	0.0420968	0.0331471	0.0638125	0.0366181	0.0333481	0.0340752	0.0395774	0.0422138	0.0414682	0.031147	0.0318207	0.0281546	0.026485	0.0257068	0.0245638
Haiti	0.608129	0.815751	1.26616	1.13071	0.875608	1.01547	0.984119	1.13744	0.824036	0.802517	0.872827	0.919117	1.23519	1.55223	1.24074	1.23997	1.17414	1.36956	1.29414	1.16965	1.11364
Honduras	1.46208	2.03057	2.36013	2.35237	2.69999	2.51831	2.48527	1.94596	1.81454	1.85704	1.65979	1.64219	1.57902	1.88911	2.54069	2.46339	2.01006	3.04849	2.83511	2.54675	2.62802
Hungary	2.76103	2.77768	2.84268	2.75078	2.55917	2.7021	2.59497	2.50922	2.52824	2.83276	2.92682	2.5083	1.949	1.68276	1.46334	1.36584	1.30379	1.1639	1.0443	1.18498	1.30762
Iceland	0.27967	0.269132	0.297486	0.375041	0.425864	0.387502	0.408157	0.378347	0.325839	0.317304	0.317415	0.370145	0.342031	0.290847	0.258747	0.221242	0.244325	0.240867	0.364047	0.457804	0.482587
India	2.26289	2.89153	3.38018	3.66355	3.75634	3.90435	3.95696	3.69869	3.73006	4.06268	4.16167	3.9413	4.06221	4.05277	3.90012	3.73371	3.75727	3.55898	3.68788	3.30431	2.96181
Indonesia	2.2246	3.76987	3.64843	2.30067	3.23588	1.9519	1.75592	7.05603	4.8729	2.76535	2.89481	3.53107	4.13915	2.65713	3.10605	3.57949	4.47448	2.55245	2.41246	2.19789	1.93767
Iran	2.06937	2.23308	2.68002	2.39854	2.64871	3.05411	3.22484	3.41328	3.29613	3.61943	4.08632	4.07976	3.54645	3.76583	3.71018	3.46351	3.41723	3.18419	2.44111	2.23132	2.15422
Iraq	6.8136	6.06582	5.92228	10.0641	12.8431	16.8069	10.5506	12.4136	9.94834	10.35	9.95815	8.77076	7.62304	5.67913	4.1587	3.36207	2.97032	2.2456	2.21414	1.30919	1.45211
Ireland	0.883822	0.918772	0.901638	1.03012	1.04167	0.961977	0.902234	0.818413	0.841826	0.974558	0.879316	0.883227	0.689165	0.590699	0.546686	0.539505	0.509421	0.473327	0.482157	0.520869	0.619165
Israel	0.98869	1.0108	1.01109	1.02168	0.972125	0.993622	0.942828	0.905413	0.912189	1.0003	0.949564	0.928117	1.00692	1.08391	1.10455	1.09541	1.05199	1.03426	0.880085	0.846298	0.841693
Italy	0.346178	0.343365	0.377395	0.481352	0.513084	0.561918	0.497134	0.499904	0.490224	0.483114	0.550714	0.519862	0.493321	0.442964	0.408912	0.402932	0.376558	0.348314	0.32153	0.322621	0.366618
Jamaica	5.063	7.4279	10.6033	6.48911	7.23483	5.98736	5.43636	4.58572	4.598	5.12969	5.32516	5.17843	9.64543	11.2802	11.7641	11.3047	11.6092	12.5574	11.3256	11.8624	12.1778
Japan	0.206401	0.185652	0.186703	0.169211	0.169597	0.170107	0.193768	0.196888	0.214455	0.208966	0.204962	0.228541	0.242071	0.24711	0.246574	0.262221	0.27651	0.300987	0.271369	0.237234	0.241674
Jordan	5.09296	5.82842	6.28572	5.90503	6.04643	6.7125	6.2678	5.59635	5.08386	5.46852	5.37644	5.02778	5.59058	5.63509	5.47389	5.23247	4.53366	4.30242	3.46687	2.95485	2.93517
Kazakhstan	21.3894	25.2748	22.2625	24.0391	28.7398	31.1026	30.7889	25.9821	27.3774	38.437	40.2194	37.0957	34.6121	31.2633	25.8873	21.3638	16.7405	13.9576	11.7782	12.4588	10.9855
Kenya	1.0471	1.3036	1.62663	2.49667	2.08709	1.6661	1.73096	1.52745	1.51857	1.77316	1.88883	1.88457	1.9183	1.87997	1.89799	1.81739	1.67153	1.51817	1.44913	1.32227	1.40489
Kuwait	3.22423	6.77635	4.15703	3.82816	4.22183	4.55529	4.22086	4.33953	5.15514	5.21611	4.63829	5.01854	4.99206	5.23663	5.60119	5.20022	3.63972	3.63496	3.22386	3.9718	3.82127
Kyrgyzstan	9.95234	13.1359	7.76378	6.55281	7.14096	4.5935	5.03537	4.83524	5.40992	7.90739	6.70201	4.98465	6.58061	6.62268	6.04242	5.39235	4.67834	4.1637	3.26246	3.19944	3.42021
Laos	3.93374	4.08186	7.19699	4.17043	3.16791	3.7828	2.51136	2.62712	20.5522	17.9375	3.02605	3.73167	4.39275	4.08015	9.03262	5.69613	2.85959	2.42865	2.04368	1.77004	1.60375
Latvia	4.17924	4.27945	6.17459	4.39558	4.44372	3.58045	3.7892	2.52813	2.22388	1.94704	1.08702	1.00163	1.03924	0.843098	0.691389	0.625393	0.522174	0.406062	0.346296	0.412906	0.493727
Lebanon	5.25902	4.83274	5.20863	3.71886	3.49476	3.38437	2.78287	2.75078	2.60757	2.71648	2.7915	2.95448	2.8545	3.05595	2.8749	3.27141	2.84301	2.83362	2.90872	2.34691	2.40198
Lesotho	0.396128	0.518262	0.696211	0.611401	0.658197	0.752564	0.925925	0.81876	0.873447	0.987106	0.940793	1.34132	1.57132	1.14019	0.97276	0.927003	0.874831	0.860497	0.866099	0.701899	0.649435
Liberia	4.13784	-13.5862	-11.3594	11.6418	16.762	15.1629	10.4658	3.96307	2.99442	2.73233	2.49699	2.98373	2.9705	4.66234	4.23711	4.06042	3.74007	4.38281	4.13095	3.50253	3.60265
Libya	0.890813	0.804514	0.905731	1.08329	1.37225	1.72927	1.65401	1.51636	1.67041	1.76369	1.88262	2.05434	2.93756	3.21848	2.9199	2.71621	2.1987	2.22105	2.07489	2.59353	2.40801
Lithuania	4.61204	5.60283	3.7834	3.74892	4.29934	3.7767	3.18581	2.4197	2.76874	2.34543	1.40563	1.46466	1.29662	1.10023	1.00712	0.963717	0.869552	0.764061	0.670846	0.78776	0.899962
Luxembourg	0.374282	0.39149	0.382373	0.396297	0.319822	0.180413	0.185369	0.15505	0.108395	0.106493	0.114536	0.105348	0.0864412	0.0697574	0.0619596	0.0578559	0.0591269	0.0502881	0.0454912	0.0472719	0.0521242
Madagascar	1.41282	1.68271	2.67507	1.65625	2.12543	2.30713	1.89101	2.04387	2.57207	2.78921	2.24886	2.25852	2.14068	2.01746	2.61608	2.8754	2.24023	1.82782	1.48679	1.42375	1.45889
Malawi	0.824652	0.697327	1.47616	0.704755	1.7162	1.67912	1.1462	1.02282	1.21055	1.08594	1.1851	1.23105	1.05206	1.36432	1.3508	1.37596	1.29308	1.25486	1.08226	0.851178	0.894775
Malaysia	1.03316	1.0839	1.11984	0.994868	0.916516	0.898534	0.947745	0.952723	1.46582	1.03069	0.935323	0.905808	1.03406	0.884794	0.967566	0.967187	0.869112	0.939924	0.793914	0.823521	0.764832
Maldives	0.50737	0.608275	0.73718	0.749375	0.90814	1.13307	1.01729	0.841179	1.04538	1.14031	0.559104	0.617353	0.897374	0.926869	0.829172	0.928391	0.899862	0.910973	0.795104	0.742851	0.783054
Mali	1.2025	1.30536	1.51396	1.1282	2.08925	1.78642	1.66114	1.80304	1.76014	1.77635	1.96233	2.02184	1.85453	1.57034	1.49921	1.45199	1.55167	2.49559	2.29658	2.04275	2.17614
Malta	1.98002	2.66834	3.01773	3.32288	2.91342	2.72165	2.72434	2.70647	2.73147	2.99656	3.18635	3.73565	3.00117	2.94393	3.18978	3.39006	3.25519	3.30817	2.21494	2.18808	2.38408
Mauritania	1.40742	1.84983	2.6785	2.78532	2.86177	3.47679	3.28989	3.32184	3.81764	4.42064	4.90627	4.98521	4.71483	4.71608	4.62418	4.3922	3.23627	3.27588	3.36483	3.71055	3.75742
Mauritius	1.00346	1.15493	1.14395	1.1038	1.09131	1.15996	1.07467	1.1563	1.20903	1.33132	1.40955	1.65381	1.3789	1.34212	1.41921	1.59082	1.63482	1.64374	1.4629	1.46731	1.48416
Mexico	1.1908	1.0884	1.09653	1.12417	1.20047	1.9178	1.79107	1.52394	1.59561	1.45367	1.26075	1.11361	1.0809	1.19588	1.18112	1.09912	0.968827	0.957385	0.914641	1.06699	1.01001
Monaco	0	0	0	0	0	0	0	0	0	0	0	0	0	0	0	0	0	0	0	0	0
Mongolia	7.36043	10.4621	16.0567	18.574	17.7752	19.09	20.432	22.0975	20.921	24.765	24.0108	21.735	23.5081	22.7695	19.4728	16.6443	13.9456	13.0656	10.4137	11.3684	9.74724
Montenegro	0	0	0	0	0	0	0	0	0	0	0	0	0	0	0	0	0	0	0	0	0
Morocco	1.63086	1.68399	1.88504	1.97916	1.94695	1.98843	1.83273	1.98891	1.93487	2.26915	2.51542	2.57624	2.56689	2.30095	2.32211	2.55001	2.38317	2.34069	1.98869	1.81894	2.0082
Mozambique	2.78214	3.08076	8.53384	4.88602	5.30291	6.2623	4.35465	3.67162	3.98989	3.98475	4.32641	5.12198	4.47996	4.56423	4.14453	3.8817	3.59947	3.42514	2.76923	2.5382	2.78605
Myanmar	6.1606	5.53481	10.253	7.73893	5.93992	8.08498	4.49672	4.2382	7.20112	11.0259	4.74063	8.90052	3.59272	4.42521	7.29218	4.54597	3.95294	3.38077	2.55837	1.86648	1.72118
Namibia	16.2037	5.15247	5.76199	6.37721	6.77379	7.73113	8.2496	10.0836	9.99925	10.6098	11.2142	12.8297	14.6055	10.2195	8.67336	8.73931	8.30322	8.27544	8.41736	7.55481	6.76728
Nepal	0.75121	1.06704	1.1961	1.22688	1.23458	1.28982	1.26026	1.17244	1.27804	1.42531	1.30986	1.3316	1.26662	1.25416	1.19223	1.14661	1.08796	1.00683	0.985192	0.826628	0.737807
Netherlands	0.11967	0.12028	0.108313	0.114787	0.110683	0.0958284	0.102165	0.096387	0.0945889	0.0987413	0.108321	0.10569	0.0974478	0.0900451	0.086423	0.0899005	0.0864842	0.0888842	0.0813874	0.0821524	0.0926114
New Zealand	0.268093	0.284895	0.361692	0.316943	0.304931	0.284628	0.260222	0.240033	0.267383	0.281768	0.275619	0.291043	0.369915	0.338399	0.310398	0.294642	0.301603	0.241177	0.260214	0.259611	0.230976
Nicaragua	1.45134	1.86022	2.17941	2.24851	2.80126	2.92693	2.96676	2.91196	3.37418	3.08901	3.34004	3.42117	3.56367	3.80727	3.9392	3.80254	3.82287	3.9281	3.5847	3.17788	3.29148
Niger	0.567854	0.742361	0.952799	1.087	1.73955	1.7345	1.76543	1.75753	1.76628	1.98507	1.49533	1.4445	1.71904	1.52952	1.53253	1.45611	1.35628	1.41958	1.12591	1.06423	1.09302
Nigeria	0.79588	0.791529	1.13344	1.10546	1.25929	1.1784	1.16827	1.04448	0.880024	1.13641	0.930015	0.846961	0.93551	0.656405	0.916952	0.733861	0.718266	0.904803	0.708389	0.805518	0.726884
North Korea	17.3686	18.8415	22.536	25.3686	33.3237	61.4895	27.4099	26.0378	24.863	29.0364	29.6103	28.993	29.4488	32.7845	35.5735	34.2783	34.6848	32.8013	39.1558	40.4725	43.8323
Norway	0.2315	0.202708	0.200262	0.229883	0.250647	0.241873	0.242517	0.234871	0.238499	0.291768	0.254475	0.246413	0.242318	0.256729	0.270982	0.246574	0.235375	0.221327	0.198093	0.215678	0.213321
Oman	0.653561	0.993173	0.985576	1.00694	0.996045	1.17338	1.00039	0.854629	0.913666	0.977692	0.915615	0.965864	1.02925	1.0429	0.984513	0.928249	0.881602	0.8808	0.667789	0.699151	0.662249
Pakistan	1.82862	1.90327	1.9859	2.08905	2.42732	2.69313	2.87765	2.64903	2.97015	3.62159	3.64171	3.5608	3.58705	3.52483	3.43885	2.75203	2.91678	2.94982	2.47858	2.40555	2.57469
Panama	0.783248	0.834778	0.860949	0.802381	0.804482	0.850036	0.856715	0.89423	1.20608	1.12681	1.1498	1.90746	1.53779	1.8602	1.58393	1.70593	1.79752	1.4964	2.18871	1.99246	1.9981
Papua New Guinea	2.2081	3.17825	3.4995	2.26314	2.82914	2.06921	2.01929	6.10389	2.3984	3.23157	3.02167	4.0101	4.89892	4.71255	4.60146	4.33727	4.20581	4.30257	3.77812	3.71676	3.27432
Paraguay	1.34577	1.4372	1.8406	1.5156	0.932801	1.04196	1.02031	0.999771	0.824773	1.90071	0.954686	1.74759	1.79559	1.3568	1.10665	1.26629	0.835138	0.694467	0.529273	0.576945	0.500401
Peru	5.19996	5.25714	5.75195	6.36224	5.72266	5.42668	5.21336	4.82485	5.4164	6.55331	6.4223	7.41765	7.05293	8.07724	7.76457	7.0098	6.25779	5.17214	5.07585	4.61552	4.28566
Philippines	2.24508	2.43703	2.41703	2.39747	2.66094	2.85717	2.80214	2.93936	3.2333	2.87235	2.33349	2.39992	2.20834	2.47872	2.35008	2.16362	2.00334	1.79304	1.76029	1.8255	1.70265
Poland	4.74723	4.3196	4.40738	5.0368	4.66188	3.94324	3.3928	3.07801	2.68429	3.00338	3.00036	2.84436	2.67815	2.4784	2.47971	2.0831	1.81351	1.55583	1.3112	1.47548	1.51726
Portugal	1.15314	1.11371	1.33273	1.23555	1.14089	1.3192	1.26692	1.0857	1.71747	1.43347	1.2217	1.10715	1.64809	1.84168	1.68917	1.68384	1.68969	1.44571	1.33214	1.32042	1.47967
Qatar	0.0471932	0.0578269	0.0633229	0.0711395	0.0692626	0.0684787	0.0651888	0.0571427	0.0655157	0.0649609	0.0549562	0.0530534	0.0499997	0.0468986	0.0748086	0.0561452	0.0463931	0.0562823	0.0434602	0.0472316	0.0447493
Romania	7.19527	8.52576	11.8926	11.5708	11.1336	11.0639	11.3884	9.57586	4.53904	4.87555	3.9383	4.23025	3.3091	2.8982	2.51256	2.09409	1.71889	1.36793	1.15934	1.40842	1.46334
Russia	8.02785	8.1779	5.58793	6.20759	7.37503	8.01775	8.35244	5.81263	8.26916	9.33563	8.96469	7.39445	7.67401	6.70955	5.08505	4.45059	3.67161	3.19018	2.47832	3.01371	2.83046
Rwanda	0.597079	0.989337	1.20915	1.08002	1.16247	1.56872	1.54138	1.29326	1.21865	1.36577	1.37733	1.45933	1.60491	1.5178	1.44913	1.20201	1.14308	1.16873	1.00565	0.905103	0.880142
Samoa	0.67735	0.827532	1.02703	0.960375	0.604731	0.714497	0.659315	0.649739	0.713175	0.813152	0.738767	0.774806	0.81892	0.712741	0.646891	0.507224	0.737625	0.712433	0.716495	0.832869	0.666189
San Marino	0	0	0	0	0	0	0	0	0	0	0	0	0	0	0	0	0	0	0	0	0
Sao Tome and Principe	0.226292	0.338327	0.520849	0.386818	0.386397	0.593693	0.492368	0.6865	0.892191	0.947305	1.21726	1.16218	1.11203	0.996281	0.934701	0.899198	0.913909	0.955505	0.799463	0.669266	0.705072
Saudi Arabia	0.902221	0.953027	1.14843	1.39288	1.75664	1.81176	1.93311	1.96497	2.17029	2.43181	2.48694	2.39942	2.29735	2.21994	2.12055	1.9949	1.99483	1.97766	1.83135	1.97813	1.90351
Senegal	0.626072	0.711849	0.780274	0.937228	1.53026	1.475	1.48289	1.65143	1.5566	2.61238	3.13535	1.96172	1.73141	1.40443	1.44586	1.5772	1.4268	1.29803	1.27299	1.26806	1.38603
Serbia	0	0	0	0	0	0	0	0	0	0	0	0	0	0	0	0	0	0	0	0	0
Seychelles	1.08186	1.45534	1.77848	1.48395	1.29366	1.43393	1.30712	1.30427	1.13908	1.369	1.36061	1.61979	2.20104	2.0879	2.00763	1.88314	2.00694	2.33527	2.64319	2.93072	2.8628
Sierra Leone	2.61684	2.97603	4.20729	3.37946	2.79503	3.31025	2.77914	3.63827	4.43133	3.75885	3.45508	4.01786	3.31214	3.42032	3.64328	2.99977	4.87391	7.50787	6.29442	6.1168	5.9155
Singapore	1.97484	1.91177	1.83132	1.74831	1.6158	1.43909	1.41669	1.30294	1.39809	1.54203	1.43	1.34844	1.25057	1.04166	0.925816	0.913605	0.793411	0.709635	0.655394	0.663397	0.609893
Slovakia	2.27691	3.45162	3.00878	2.7797	2.33028	1.98044	1.89644	1.70776	1.4024	1.37974	1.19993	1.21897	0.990766	0.932399	0.758136	0.707074	0.61033	0.509636	0.45049	0.453193	0.50345
Slovenia	1.1762	1.46681	1.58837	1.42725	1.41594	1.16407	1.1612	1.26515	1.2759	1.26524	1.36424	1.29468	1.20684	0.995391	0.873977	0.826775	0.750171	0.670776	0.617163	0.692965	0.701846
Somalia	1.34315	1.85536	2.38748	1.39562	1.58301	1.86639	1.6894	1.4064	1.10325	1.32355	1.34686	2.15753	2.78844	2.94755	2.56834	2.51106	2.72521	3.13896	3.36512	3.40118	5.74216
South Africa	3.33074	3.24069	3.30268	3.56369	3.79454	3.85789	4.36147	4.22151	4.82448	5.02945	5.51129	5.60433	5.79519	4.60786	4.1725	3.93094	3.89629	4.08381	4.32394	3.84004	3.32826
South Korea	0.999247	0.958502	1.04874	1.0799	1.05386	0.995662	0.982051	1.06104	1.44505	1.32482	1.11298	1.15509	1.03359	0.947923	0.888355	0.786877	0.706281	0.699727	0.814147	0.835752	0.7656
Spain	0.54563	0.548961	0.603917	0.617796	0.61331	0.65848	0.577367	0.620383	0.569144	0.620289	0.694563	0.657118	0.646682	0.525723	0.515027	0.518267	0.453543	0.431064	0.409888	0.420042	0.47168
Sri Lanka	1.00003	1.05187	1.24416	1.25695	1.26532	1.31804	1.37212	1.263	1.31879	1.4989	1.49712	1.5544	1.49302	1.46833	1.92569	1.9789	1.41759	1.50319	1.225	1.12282	1.06592
Suriname	2.47415	3.33963	4.30307	17.6957	6.64343	5.85404	4.9267	4.64248	3.75597	4.16197	3.90358	4.5265	5.26296	4.89707	4.45781	3.82351	3.8543	3.53804	2.84487	2.66805	2.67858
Swaziland	0.504451	0.796251	0.968076	0.878219	0.960174	1.16729	1.22221	1.10405	1.2329	1.46064	1.33456	1.56591	1.71577	1.63431	1.40385	1.1717	1.16439	1.35278	1.13234	1.15502	0.985954
Sweden	0.160304	0.16798	0.194774	0.283198	0.293577	0.242501	0.358814	0.294592	0.333974	0.324952	0.298961	0.327869	0.316774	0.284538	0.240381	0.23271	0.204368	0.184103	0.186827	0.221196	0.210444
Switzerland	0.168829	0.173097	0.175153	0.157329	0.138494	0.126517	0.128766	0.118899	0.139653	0.138416	0.108605	0.129706	0.120505	0.122108	0.113918	0.123737	0.113764	0.102959	0.095282	0.0922586	0.092592
Syria	2.94449	3.41144	3.70714	4.71806	5.49578	5.06061	4.64068	4.30271	4.55231	5.14718	5.30847	5.3273	4.78613	4.62139	4.4223	4.82075	4.9103	5.58181	4.50356	4.22092	4.21647
Tajikistan	70.3701	108.529	9.54305	4.59432	3.10721	3.27836	3.18501	2.92248	2.62587	2.90075	2.11201	3.29906	3.37674	2.84327	2.86798	2.61458	2.77582	3.0995	2.39023	2.25082	2.2187
Tanzania	1.60877	1.43697	2.88478	1.4534	1.90522	2.20402	1.8568	1.78532	2.46838	1.94554	2.11924	2.38187	2.17802	2.80613	2.67261	3.15119	2.64349	2.55716	2.12123	1.89687	1.96474
TFYR Macedonia	8.03566	10.2552	13.0773	10.0038	8.39407	8.06737	8.64457	9.06065	10.8396	10.5568	10.4569	9.645	9.16293	8.52721	7.89178	7.38325	6.90149	6.27965	5.3251	5.17975	5.82052
Thailand	1.91656	2.10641	2.39188	2.70333	2.75146	2.70269	2.77009	2.72282	3.02521	2.9596	2.16063	2.23069	2.38892	2.16545	2.09618	1.68382	1.33746	1.41362	1.21021	1.63445	1.47296
Togo	1.77253	2.08993	3.25609	3.1359	3.73602	3.98245	3.51609	3.08682	2.868	3.31955	3.25279	3.98372	4.07521	3.33928	2.59769	2.51901	2.26172	4.20597	4.12927	4.08054	4.26517
Trinidad and Tobago	0.148017	0.16509	0.175458	0.210203	0.200293	0.181589	0.18525	0.149723	0.154563	0.143479	0.130456	0.128942	0.128393	0.117304	0.0982368	0.0876679	0.109184	0.106882	0.0984767	0.119549	0.12635
Tunisia	2.60066	3.35799	3.43326	3.04402	2.51867	2.30118	2.18188	1.96643	1.87276	1.79512	1.73228	1.60978	1.64088	1.62626	1.55505	1.56718	1.5934	1.61976	1.48573	1.44634	1.51203
Turkey	1.20512	1.13879	1.59215	1.6002	1.82652	1.74082	1.14541	1.18525	1.37509	1.65799	2.06061	2.47974	2.33904	2.0413	1.72547	1.59317	1.4312	1.63264	1.35305	1.539	1.38348
Turkmenistan	3.8549	3.35184	6.43881	2.44831	0.921678	0.837637	0.922569	0.749611	0.663987	0.569355	0.441568	0.372806	0.424996	0.383427	0.303687	0.257119	0.268196	0.232272	0.196169	0.158858	0.181026
Uganda	2.38254	2.37953	2.69924	2.20442	1.82761	1.86685	1.71914	1.73798	1.57576	1.93963	1.703	1.67445	1.78015	2.0974	1.67098	1.83035	1.42905	3.55771	1.80121	1.76677	1.87429
Ukraine	9.43964	7.65332	7.84097	7.92973	8.13703	9.49769	7.51563	6.25103	7.91152	10.2761	9.96837	8.24729	7.55167	8.0089	6.28128	5.03845	4.39643	4.03749	3.42294	4.75831	4.5709
United Arab Emirates	0.252332	0.260811	0.310027	0.42263	0.289889	0.315958	0.278277	0.36733	0.484188	0.337287	0.256205	0.250697	0.230643	0.222597	0.211703	0.188781	0.162441	0.144744	0.133325	0.163184	0.16528
United Kingdom	0.60991	0.619481	0.609492	0.594009	0.541653	0.504184	0.433335	0.3315	0.317365	0.307892	0.29142	0.308208	0.291244	0.297111	0.271132	0.266456	0.245337	0.240496	0.244283	0.271701	0.294093
United States	0.561173	0.541869	0.560978	0.575671	0.561821	0.528328	0.514516	0.484146	0.457638	0.427736	0.412257	0.38575	0.361435	0.360743	0.339396	0.316732	0.297818	0.289578	0.290015	0.300591	0.296232
Uruguay	0.449435	0.590597	0.496538	0.346517	0.324847	0.348944	0.398496	0.339097	0.339438	0.61608	0.380046	0.387045	0.497915	0.580299	0.739704	0.595555	0.909434	0.597346	0.484667	0.456563	0.412953
Uzbekistan	3.73946	7.01239	9.17731	4.9219	4.66401	5.85555	5.72242	4.53775	5.036	4.26149	5.50231	8.77619	8.89798	10.7827	9.68771	8.06111	6.43426	5.55118	5.3689	4.14759	4.14899
Vanuatu	0.858848	0.776885	0.571841	0.632575	0.501845	0.537855	0.552488	0.602912	0.679213	0.821224	0.630461	0.743104	0.712096	0.615609	0.570248	0.527892	0.458445	0.512177	0.483398	0.464348	0.421601
Venezuela	0.640996	0.564736	0.557858	0.63485	0.674966	0.623878	0.707997	0.595907	0.712861	0.740964	0.733574	0.889163	0.972867	1.1582	1.01881	0.893896	0.769937	0.669635	0.527431	0.472512	0.4392
Viet Nam	2.31643	4.16172	4.71934	4.16448	3.82246	4.08099	3.44771	3.16287	3.30505	3.33443	3.08063	4.06202	4.55969	4.42641	4.31761	3.50008	3.59786	3.93395	3.69379	4.22415	7.71225
Yemen	2.33224	2.85434	3.94985	3.98584	4.42138	4.0217	3.69413	3.55125	3.78714	4.00722	3.63436	3.64893	3.6828	4.09468	4.20676	3.9757	3.59745	3.8217	3.51233	3.2909	3.52471
Zambia	52.6726	54.3514	89.8913	45.9679	36.3829	39.1767	33.6774	30.4556	42.3128	50.484	60.6342	56.6253	60.6256	53.1892	42.9367	33.1758	22.6284	22.8737	16.8499	18.5812	17.5416
Zimbabwe	7.42537	8.45246	9.36626	8.40055	7.80862	7.52202	9.39807	7.65419	8.61454	8.2506	4.85251	5.61003	5.13964	5.00097	4.3452	4.2087	3.68415	3.04983	2.3356	2.86886	2.36623

## Sheet: Under 5 mortality rate
Under 5 Mortality
	Und5_90	Und5_91	Und5_92	Und5_93	Und5_94	Und5_95	Und5_96	Und5_97	Und5_98	Und5_99	Und5_00	Und5_01	Und5_02	Und5_03	Und5_04	Und5_05	Und5_06	Und5_07	Und5_08	Und5_09	Und5_10
Afghanistan	192	184.1	176.8	169.6	162.9	158	152	146.9	143.7	139.8	136.2	132.8	129.2	125.9	122.7	119.4	116.3	113.4	109.7	106.7	103.9
Albania	41.2	39.6	38.3	37.1	35.8	34.6	32.7	31.1	29.3	27.8	26.3	25	23.5	22.2	21	19.7	18.7	17.8	16.9	15.8	15
Algeria	65.6	63.4	61.9	59.6	57.4	54.8	52.5	50.9	49.1	47.5	45.7	43.6	42.3	40.7	39	37.7	36.4	34.9	33.5	32.1	31.3
Andorra	8.3	7.9	7.5	7.1	6.8	6.4	6.1	5.8	5.5	5.2	5	4.8	4.6	4.4	4.3	4.1	4	3.9	3.7	3.6	3.5
Angola	243.2	239.1	235.4	230.9	226.3	221.7	217.2	212.1	207.8	203.5	199.3	195.4	191.2	187.1	183.3	179.1	175.6	172	167.4	164.5	161
Antigua	26.8	24.9	23.4	22	20.8	19.9	18.7	17.8	16.8	15.7	14.8	14	13.1	12.4	11.7	10.9	10.4	9.7	9.1	8.6	8.1
Argentina	27.6	26.6	25.7	24.9	24.2	23.4	22.7	22	21.4	20.8	20.3	19.7	19	18.4	17.8	17.2	16.7	16.1	15.5	15	14.5
Armenia	47.2	45.3	43.4	41.7	39.8	37.9	36.1	34.3	32.8	31.3	29.8	28.3	27	25.7	24.7	23.2	22.3	21.1	20.2	19.2	18.3
Australia	9.1	8.6	8.2	7.8	7.4	7.1	6.9	6.7	6.5	6.4	6.2	6.1	6	5.9	5.7	5.6	5.5	5.3	5.1	4.9	4.7
Austria	9.4	8.9	8.4	7.9	7.4	6.9	6.5	6.2	5.9	5.7	5.6	5.4	5.3	5.2	5	4.9	4.7	4.6	4.5	4.4	4.3
Azerbaijan	94.5	93.5	92.6	91.6	87.7	84.4	80.8	77.6	74.5	71.6	68.6	66.4	63.3	61	59.1	56.8	54.4	52.9	50.2	49.1	46.4
Bahamas	21.9	21.1	20.2	19.3	18.4	17.9	17.4	17.2	17.1	17	16.9	16.7	16.6	16.4	16.3	16.4	16.3	16.3	16.3	16.2	16.2
Bahrain	20.5	20	19.3	18.3	17.1	16	15	14.1	13.4	12.8	12.4	12.2	11.9	11.7	11.4	11.2	10.9	10.7	10.5	10.4	10.2
Bangladesh	138.8	134	128	121.9	116.5	110.8	104.5	99.2	93.9	89.3	84.4	80	75.7	71.7	67.7	64.1	60.7	57.4	54.3	51.4	48.7
Barbados	17.9	17.4	16.9	16.8	16.5	16.5	16.6	16.7	16.9	17	17.2	17.3	17.5	17.7	17.9	18.2	18.3	18.7	19	19.3	19.3
Belarus	17.2	17	17	16.9	16.9	16.8	16.5	16	15.4	14.6	13.7	12.8	11.9	11	10.1	9.3	8.6	7.9	7.3	6.7	6.1
Belgium	10	9.6	9.1	8.6	8.1	7.6	7.1	6.7	6.4	6.1	5.8	5.6	5.4	5.2	5.1	4.9	4.8	4.7	4.6	4.5	4.4
Belize	43.9	41.8	39.7	37.6	35.7	33.7	31.9	30.3	28.7	27.5	26.3	25.2	24.3	23.2	22.3	21.4	20.6	19.8	19	18.4	17.6
Benin	177.3	173.8	170.2	166.3	162.3	158.5	154.5	150.4	146.8	143.2	139.7	136.2	133	129.5	126.4	123.2	120.2	117.2	114.5	111.7	108.8
Bhutan	138.4	132.7	127	121.9	116.3	111.6	106.6	102.1	97.3	93.1	89.1	85.2	81.3	77.7	74.2	70.8	67.3	64.3	61.7	59	55.9
Bolivia	119.5	115.3	111.5	107.5	103.7	99.5	95.4	91.4	87.8	84	80.8	77.1	74.2	71.1	68.1	65.1	62.4	59.8	57.3	55.2	52.9
Bosnia and Herzegovina	18.8	17.6	16.5	15.5	14.4	13.3	12.4	11.7	10.9	10.1	9.6	9.3	9	8.8	8.7	8.8	8.6	8.5	8.3	8.1	7.9
Botswana	52.8	53.2	54.8	57.4	60.8	64.8	68.8	72.7	75.9	78.8	81.1	80.8	78.4	72.1	59.1	46.1	37.9	34.2	32.6	30.1	27.5
Brazil	58	56	54.2	52.3	50.2	47.9	45.5	42.7	40.3	37.9	35.7	33.6	31.5	29.1	26.8	24.8	22.9	21.2	19.6	18.1	16.8
Brunei	12.3	11.8	11.4	11	10.8	10.6	10.4	10.3	10.1	9.9	9.6	9.4	9.1	8.9	8.7	8.5	8.2	8	7.8	7.6	7.4
Bulgaria	22.2	22.3	22.5	22.8	22.9	22.9	22.7	22.4	22	21.4	20.7	19.9	18.9	17.9	16.9	16	15.3	14.6	13.9	13.3	12.7
Burkina Faso	208.4	206.9	205	203	200.8	198.7	195.6	191.9	188.7	185.2	181.5	177.9	174.7	171.1	168.2	164.5	161.7	157.3	154.8	151.9	148.8
Cambodia	116.7	116.9	117.3	117.6	118.3	118.9	119.4	119.1	115.7	108.7	101.5	94.5	87.3	80.8	74.5	68.7	63.3	58	53.7	49.7	46
Cameroon	145.2	144.2	143.4	142.6	142	141.4	140.9	140.5	140.2	139.9	139.5	138.9	138.3	137.5	136.5	135.6	134.5	133.5	132.2	130.8	128.9
Canada	8.3	8	7.7	7.4	7.2	7	6.8	6.6	6.4	6.3	6.2	6.2	6.2	6.1	6.1	6	6	5.9	5.8	5.7	5.6
Cape Verde	58	56.8	55.2	53.6	51.3	49.3	47	44.8	43.1	41.1	38.9	36.9	34.8	32.8	31	29.3	27.8	26.3	25	23.7	22.5
Central African Republic	169.1	170.1	171.1	171.8	172.3	172.6	172.8	172.7	172.5	172.3	172	171.4	171.1	170.7	170.3	169.8	168.7	167.6	166.7	165.7	164.6
Chad	208.3	206.1	204.2	202.2	200.2	198.1	196.3	194.3	192.5	190.6	188.5	186.7	184.9	183.5	181.4	179.6	177.9	176.1	174.7	172.5	171.3
Chile	18.7	17.5	16.3	15.3	14.4	13.6	12.9	12.3	11.8	11.3	10.8	10.4	10	9.7	9.5	9.3	9.2	9.1	9	8.9	8.8
China	48.9	48.7	48.5	48	47.1	45.5	43.9	41.9	39.5	37	35	32.7	30.3	28.1	25.9	23.9	22	20.4	18.8	17.3	15.9
Colombia	34.3	33.1	32	31	30.1	29.2	28.3	27.4	26.7	25.8	25	24.3	23.5	22.8	22.1	21.4	20.7	20	19.5	18.9	18.3
Congo	118.8	117.7	116.5	115.7	114.8	113.4	112.7	111.2	110.5	109	108.8	108	106.7	106	105	103.7	103.3	102.1	101.2	100.5	99.6
Costa Rica	17.2	16.7	16.2	15.8	15.5	15.2	14.8	14.4	13.9	13.4	12.9	12.3	11.7	11.3	10.9	10.7	10.5	10.4	10.3	10.3	10.1
Cote dIvoire	151.4	150.5	149.5	148.4	147.3	146.1	144.7	143.3	141.8	140.3	138.6	136.7	134.7	132.6	130.5	128.2	126.1	123.8	121.1	118.8	116.7
Croatia	12.9	12.1	11.5	10.9	10.5	10.1	9.6	9.3	9	8.7	8.4	8	7.7	7.4	7.1	6.8	6.4	6.1	5.9	5.6	5.3
Cuba	13.3	12.7	12.1	11.5	11	10.6	10.2	9.8	9.4	8.9	8.5	8.1	7.7	7.4	7.1	6.9	6.7	6.5	6.3	6.1	5.9
Cyprus	11	10.8	10.5	10.1	9.6	9	8.4	7.9	7.4	6.9	6.5	6.2	5.8	5.5	5.2	4.9	4.6	4.2	3.9	3.6	3.4
Czech Republic	14.3	13.5	12.7	11.9	11	10.1	9.2	8.4	7.7	7.2	6.7	6.3	6	5.7	5.5	5.2	5	4.7	4.5	4.3	4.1
Denmark	181.4	181.4	181.4	181.4	181.4	181.4	181.4	181.4	181.4	181.4	181.4	181.4	181.4	181.4	181.4	181.4	179	176.7	174.4	172.1	169.9
Djibouti	8.7	8.2	7.8	7.4	7	6.6	6.2	6	5.8	5.7	5.6	5.5	5.4	5.2	5.1	4.9	4.7	4.5	4.3	4.1	3.9
Dominican Republic	121.6	120	118.2	116.6	114.8	113.2	111.5	110	108.2	106.8	105.7	103.9	102.5	100.7	99.4	98	96.9	95.5	94	92.9	91.2
DR Congo	58.3	55.6	53.2	50.9	48.9	47	45.2	43.5	41.7	40.1	38.5	37	35.6	34.1	32.8	31.5	30.2	29	27.8	26.7	25.7
Ecuador	52.4	49.7	47.5	45.2	43.2	41.5	39.9	38.4	36.9	35.5	34.2	32.9	31.7	30.5	29.5	28.4	27.4	26.3	25.4	24.5	23.6
Egypt	85.7	80.8	76	71.2	66.8	62.4	58.5	54.6	51	47.6	44.4	41.5	38.7	36.3	33.9	31.6	29.5	27.6	25.8	24.1	22.5
El Salvador	60.2	58	55.3	52.8	49.8	46.9	44.3	41.8	39.1	36.5	33.9	31.6	29.3	27.2	25.3	23.5	21.8	20.3	18.8	17.6	16.3
Eritrea	137.7	133	128.5	124.4	120.3	116.4	112.2	108.7	105.1	101.7	98.2	94.8	91.4	88.7	85.6	82.8	80.4	77.4	75	72.2	69.8
Estonia	20.1	19.3	18.5	17.5	16.4	15.4	14.5	13.5	12.6	11.6	10.8	10.1	9.3	8.5	7.8	7.2	6.6	5.9	5.2	4.7	4.1
Ethiopia	198.3	193.9	188.4	182.6	176.4	170.1	163.6	157.4	150.9	144.7	138.6	131.5	124.6	118.2	112.4	106.6	100.9	95.8	90.3	85.8	81.5
Fiji	29.6	28.8	28	27.2	26.4	25.8	25	24.3	23.7	23	22.3	21.8	21.3	20.7	20.1	19.6	18.9	18.4	17.9	17.4	17.1
Finland	6.7	6.4	6	5.7	5.4	5.2	4.9	4.7	4.5	4.4	4.3	4.2	4.1	3.9	3.8	3.7	3.6	3.5	3.3	3.2	3
France	8.8	8.4	8	7.5	7	6.6	6.2	6	5.7	5.5	5.4	5.2	5.1	4.9	4.8	4.6	4.5	4.4	4.4	4.3	4.2
Gabon	94.4	92.8	91.3	89.9	88.6	87.4	86.2	85.2	84.2	83.3	82.4	81.6	80.4	79.3	77.9	76.5	75	73.2	71.1	69.2	67.4
Gambia	164.6	161	157.5	153.6	150.3	146.7	143.3	139.9	136.7	133.5	130.3	127.5	124.3	121.6	118.8	116.1	113.2	110.5	108.3	105.6	102.6
Georgia	46.9	45.5	44	42.8	41.4	40	38.8	37.2	35.7	34.2	32.6	31.3	30.1	28.7	27.5	26.4	25.4	24.3	23.4	22.3	21.5
Germany	8.5	8.1	7.6	7.2	6.8	6.5	6.2	6	5.7	5.6	5.4	5.2	5.1	5	4.9	4.7	4.6	4.5	4.4	4.2	4.1
Ghana	120.9	117.9	114.8	112.7	111.1	109.2	107.5	105.5	103.3	101.1	98.7	96.8	94.6	92.4	90.8	88.4	86.5	84.6	83	81	79.6
Greece	12.7	12.1	11.5	11	10.5	10.1	9.7	9.2	8.7	8.2	7.7	7.2	6.8	6.3	5.9	5.5	5.3	5.1	4.9	4.7	4.6
Grenada	21	20.3	19.7	19.1	18.6	18.1	17.6	16.9	16.5	16.1	15.7	15.5	15.1	14.9	14.7	14.3	14	13.8	13.5	13.3	13.1
Guatemala	78	73.6	69.6	65.9	62.6	59.6	57	54.6	52.4	50.3	48.2	46.2	44.4	42.5	40.7	39.2	37.6	36.1	34.4	33.1	31.6
Guinea	228.2	223.3	218.5	213.3	207.4	201.6	196	190.4	184.5	179	174.5	169	164	159.6	154.4	150.1	145.3	141.6	137.4	133.3	129.8
Guyana	63	61.5	60.3	59	57.3	56	54.4	53.1	51.7	50.4	49.1	47.9	46.6	45.3	43.9	42.7	40.9	40.3	39.1	38.3	37
Haiti	143	138.3	133.9	129.4	125.1	120.9	117	112.8	109.1	105.5	102	98.5	95.3	92.1	88.9	85.8	83	80	77.5	74.8	160.7
Honduras	55	52.5	50.5	48.4	46.4	44.4	42.4	40.3	38.5	36.9	35	33.5	32.1	30.7	29.3	27.9	26.7	25.6	24.3	23.3	22.2
Hungary	18.7	17.7	16.8	15.9	15	14.1	13.4	12.7	12.1	11.5	11	10.4	9.8	9.3	8.8	8.4	7.9	7.6	7.2	6.9	6.6
Iceland	6.3	6.1	5.9	5.6	5.3	5	4.8	4.5	4.3	4.1	3.9	3.7	3.6	3.4	3.3	3.1	3	2.9	2.8	2.7	2.6
India	114.2	111.5	109	106.6	104	101.4	98.5	95.8	93.2	90.5	87.7	85	82.4	79.6	77.2	74.6	72.3	70	67.7	65.5	63.4
Indonesia	81.6	78	74.5	71.1	68.3	65.3	62.6	59.4	56.7	54.5	52.5	50.5	48.2	46	43.9	42	40.1	38.2	36.8	34.8	33.3
Iran	61.1	58.5	56.2	54.1	51.8	49.3	47.7	46.9	46.4	45.7	44	41.4	38.8	37	34.9	33.7	31.8	30.5	28.5	27.3	26.2
Iraq	46	45.5	45.3	45.3	45.1	44.8	44.5	44	43.7	43.3	42.8	42.3	42	41.5	41	40.5	40.1	39.7	39.2	38.9	38.6
Ireland	9	8.6	8.2	7.8	7.5	7.4	7.3	7.3	7.2	7.2	7	6.7	6.3	5.9	5.6	5.2	5	4.7	4.5	4.3	4.1
Israel	11.5	10.9	10.4	9.8	9.2	8.7	8.3	7.8	7.5	7.2	6.9	6.6	6.4	6.1	5.8	5.6	5.3	5.1	4.9	4.7	4.5
Italy	9.7	9.2	8.8	8.4	7.9	7.5	7	6.6	6.2	5.9	5.6	5.3	5	4.8	4.6	4.5	4.3	4.2	4.1	4	3.9
Jamaica	34.5	33.5	32.6	31.6	30.8	29.8	28.8	28	27.2	26.5	25.5	24.8	24.3	23.4	22.6	22.1	21.4	20.7	20.1	19.6	19
Japan	6.4	6.2	6.1	6	5.8	5.6	5.4	5.2	5	4.7	4.5	4.3	4.2	4	3.9	3.7	3.6	3.5	3.4	3.3	3.2
Jordan	36.7	35.6	34.6	33.5	32.8	32.2	31.2	30.4	29.5	28.8	28	27.2	26.6	25.7	25	24.4	23.7	23.2	22.6	21.8	21.1
Kazakhstan	57	55.7	54.6	53.3	52	50.6	49.1	47.3	45.7	44.2	42.3	40.7	39.3	37.9	36.4	35.2	33.7	32.8	31.3	30.1	29.2
Kenya	97.8	102.3	106.7	108.6	110.4	112.2	113.7	114.8	116.3	116.7	113.1	109.2	105.5	101.9	98.3	94.1	90.2	86.5	82.5	79.4	76.1
Kuwait	16.9	16.2	15.5	15	14.5	14	13.6	13.3	13.1	12.9	12.7	12.5	12.4	12.2	12	11.8	11.7	11.5	11.3	11.2	11
Kyrgyzstan	70.3	67.4	64.9	62.3	60	57.5	55.2	53.1	51.2	49.1	47.4	45.3	43.5	41.8	40.4	38.7	37.4	35.8	34.5	33.3	31.7
Laos	147.7	139	131.2	124.3	116.7	110	103.3	97.5	91.5	86.2	81.3	76.4	71.8	67.6	63.4	59.7	56.1	53	49.6	47	43.9
Latvia	20.6	21.3	22	22.6	22.9	22.5	21.7	20.6	19.6	18.5	17.3	16.1	15	14.2	13.4	12.6	11.8	11	10.2	9.6	8.9
Lebanon	33.1	32.2	30.3	28.6	27	25.6	24.1	22.6	21.3	19.9	19	17.8	16.6	15.6	14.6	13.7	12.8	12	11.2	10.6	9.9
Lesotho	87.5	86.3	85.8	86.9	89.6	94.1	99.5	105.2	110.2	114.3	117.3	119	119.9	120.3	120	118.9	116.4	110.7	98.6	95.8	93
Liberia	241.2	241.8	237	232.6	227.7	218.8	208.5	199	186.6	174.3	163.8	153.6	144.1	134.3	126.1	116.8	109.7	103.6	96.4	89.2	83.1
Libya	44.1	42	39.8	37.9	36.3	34.6	33.1	31.4	29.9	28.5	27.1	25.9	24.7	23.6	22.4	21.5	20.5	19.5	18.7	17.7	17
Lithuania	17.4	17.5	17.6	17.3	16.9	16.1	15.1	14.1	13.2	12.4	11.8	11.2	10.8	10.3	9.7	9.1	8.5	7.9	7.3	6.7	6.2
Luxembourg	8.4	7.9	7.4	7	6.7	6.4	6.1	5.8	5.5	5.2	4.9	4.7	4.6	4.4	4.2	4.1	3.9	3.8	3.6	3.5	3.3
Madagascar	161.2	155.6	150.2	144.2	137.7	131.6	125.2	119.8	114	108.7	104.1	98.9	94.4	90.1	85.8	81.8	77.4	74.2	70.8	67.2	64.3
Malawi	227	222.7	218.5	214	209	203.8	197.7	189	180.3	171.9	164.1	156.6	149.5	142.6	135.9	129	121.8	109.7	102.3	95.4	89
Malaysia	17.2	16.3	15.4	14.6	13.9	13.3	12.7	12.1	11.6	11.1	10.6	10.1	9.7	9.3	8.9	8.5	8.1	7.8	7.4	7.1	6.8
Maldives	105.2	100.5	96.3	92.3	88.2	83.7	77.8	74.1	68.1	59.7	52.7	45.3	38.9	33.9	29.4	25.7	22.3	19.3	16.6	14.4	12.4
Mali	257.3	252.8	248.1	243.5	239.1	234.7	230.6	226.2	222.3	218.2	214.4	210.6	206.7	203	199.5	195.9	192.3	188.8	185.4	182.1	178.9
Malta	11.3	10.8	10.4	9.9	9.5	9.2	8.9	8.5	8.2	7.9	7.8	7.5	7.3	7.2	7	6.8	6.6	6.4	6.3	6.2	6.1
Mauritania	124.7	123.6	122.9	122.2	121.4	120.6	119.7	119.1	118.7	117.9	117.9	117.2	116.6	116.4	115.9	115.5	114.5	114.3	113.7	113.4	112.9
Mauritius	23.9	23	22.4	22	21.9	21.7	21.6	21.1	20.5	19.6	18.6	17.7	16.9	16.4	16	15.9	15.7	15.6	15.5	15.4	15.2
Mexico	48.8	47.2	45	42.8	40.7	38.8	36.6	34.6	32.7	30.8	29.1	27.5	25.9	24.5	23.2	21.9	20.8	19.6	18.6	17.6	16.6
Monaco	7.8	7.4	7.1	6.8	6.5	6.3	6	5.8	5.5	5.3	5.1	4.9	4.8	4.7	4.6	4.5	4.4	4.3	4.2	4.1	4
Mongolia	106.5	100.9	96.3	91.8	87.3	83.5	79.8	76	72	67.6	63.4	59.4	55.6	52.2	48.8	45.7	42.8	40.1	37.6	34.9	33
Montenegro	17.6	17.1	16.5	15.9	15.5	15	14.5	14.1	13.8	13.2	12.6	12	11.5	10.9	10.4	9.9	9.4	9	8.5	8	7.6
Morocco	81.3	78.2	74.9	71.8	68.5	65.6	62.7	60	57.4	55.1	52.7	50.5	48.5	46.5	44.5	42.6	40.7	39.1	37.4	35.7	34.3
Mozambique	225.7	224	221.5	217.9	211.8	205.1	198.3	191.3	184	177.7	172.1	165.8	158.9	152.1	145.6	139.3	133.2	125.9	119.3	113.3	108.4
Myanmar	107.4	104.6	102	99.9	97.1	95	92.8	90.1	87.8	85.9	83.5	81.7	79.5	77.1	75.4	73.4	71.6	70	68.3	66.3	64.5
Namibia	72.8	71.2	69.8	69	68.4	68.4	68.8	69.7	70.9	72.2	73.5	74.5	75	74.8	73.7	69	63.1	58.6	54.3	50.1	45.9
Nepal	134.6	128.2	122.4	116.7	111.1	106	100.9	96	91.6	87.2	82.9	78.9	75.1	71.6	68	64.6	61.5	58.4	55.6	52.9	50.3
Netherlands	8.3	8	7.7	7.4	7.2	6.9	6.7	6.5	6.4	6.3	6.2	6	5.9	5.8	5.5	5.3	5.1	4.9	4.6	4.4	4.2
New Zealand	11.1	10.5	10	9.5	9.1	8.7	8.4	8.1	7.9	7.6	7.4	7.2	7	6.9	6.8	6.6	6.5	6.4	6.2	6.1	6
Nicaragua	66.1	63.3	60.5	57.9	55.2	52.7	50.4	48.3	46.1	44.2	42.3	40.4	38.7	36.9	35.3	33.7	32.3	30.9	29.5	28.2	27
Niger	313.7	307.9	298.3	288.9	278.6	267	257.3	247.6	236.9	226.3	215.6	205.1	195.4	185.7	177	168.5	160.2	152.3	144.9	137.8	130.9
Nigeria	213.6	213.8	214.3	214.1	212.8	211.3	207.2	203.4	199.6	193.6	187.9	181.3	174.6	168.3	162	156	150.3	144.6	139.1	133.9	129.2
North Korea	45	50.7	57.4	64.5	71.3	76.2	78.4	77.3	73.1	66.2	57.7	48.9	41.5	36.1	32.9	31.8	32.1	31.7	33.1	33.3	33.2
Norway	8.4	7.8	7.2	6.6	6.2	5.8	5.5	5.3	5.1	5	4.9	4.7	4.5	4.3	4.2	4	3.8	3.7	3.5	3.4	3.2
Oman	47.5	44.4	41.3	38.6	35.8	33	30.5	28	25.8	23.6	21.7	20.1	18.5	17	15.6	14.4	13.3	12.2	11.2	10.3	9.4
Pakistan	122.2	120	117.4	114.9	112.7	109.8	106.3	102.7	99.9	97.8	95.3	93	90.6	88.6	86.2	83.9	82	80	78.1	75.7	73.7
Panama	33.3	32.4	31.6	30.8	30	29.2	28.5	27.8	27.1	26.4	25.7	25.1	24.5	23.9	23.3	22.7	22.2	21.7	21.1	20.6	20
Papua New Guinea	88	86	84.4	82.3	80.8	79.2	77.7	76.1	74.6	73.3	71.7	70.7	69.2	68	66.4	65.4	63.8	62.7	61.5	59.7	59.5
Paraguay	52.6	51.3	49.2	47.3	45.2	43.4	41.5	39.8	38.2	36.7	35.3	33.8	32.3	30.8	29.9	28.6	27.5	26.2	25.4	24.3	23.4
Peru	75.1	70.9	66.9	62.6	58.7	54.8	51.2	47.8	44.6	41.7	38.9	36.3	33.8	31.6	29.5	27.5	25.7	23.9	22.3	20.8	19.4
Philippines	57	54.9	52.7	50.8	48.8	47	45.2	43.5	41.9	40.3	38.8	37.3	35.8	34.5	33.2	32	30.7	29.5	28.5	27.4	26.4
Poland	17.3	16.8	16.3	15.6	14.8	13.8	12.9	12	11.1	10.3	9.6	9	8.6	8.2	7.9	7.5	7.2	6.9	6.6	6.3	6.1
Portugal	14.6	13.5	12.5	11.5	10.7	10	9.3	8.7	8.2	7.7	7.2	6.7	6.1	5.6	5.2	4.9	4.6	4.3	4	3.8	3.6
Qatar	20.2	19.2	18.3	17.4	16.6	15.9	15.1	14.4	13.8	13.2	12.6	12.1	11.5	11	10.5	10	9.6	9.2	8.8	8.4	8.1
Romania	37.4	36.3	35.1	34	33.1	32.2	31.2	30.2	29	27.9	26.8	25.7	24.5	23.3	21.9	20.5	18.9	17.5	16	14.8	13.6
Russia	27.3	26.9	26.5	26.1	25.7	25.2	24.5	23.9	23.2	22.4	21.3	20.3	19.3	18.3	17.4	16.5	15.7	14.8	14	13.3	12.5
Rwanda	156.3	163	182.4	208.4	299	275.1	227.2	237.8	244.1	205	183	165.4	149.6	134.2	120.5	108	96.6	86	75.8	67.7	60.4
Samoa	29.5	28	26.4	25.7	25.2	24.7	24.4	23.9	23.5	23.1	22.7	22.3	21.9	21.5	21.2	20.9	20.5	20	19.8	19.3	18.9
San Marino	11.9	11.3	10.6	10	9.4	8.7	7.9	7.2	6.5	5.9	5.3	4.8	4.3	3.9	3.5	3.2	2.9	2.6	2.4	2.1	1.9
Sao Tome and Principe	96	96.1	95.4	95.1	95.1	94.1	93.7	93.3	92.8	93.3	92.5	92.3	91.3	91	90.2	90.8	90.2	89.6	89.7	89.1	89.1
Saudi Arabia	42.7	39.7	37	34.3	31.9	29.7	27.6	25.6	23.8	22.2	20.6	19.1	17.8	16.6	15.4	14.3	13.3	12.4	11.5	10.7	9.9
Senegal	135.9	135.2	136.8	138.5	140.2	141.7	143.1	142.2	140.6	136.6	130.4	124.8	117.6	110.3	103.7	97	90.6	84.7	78.7	73.5	69.1
Serbia	28.6	26.6	24.5	22.6	20.7	19	17.4	16	14.7	13.7	12.7	11.9	11.1	10.5	9.8	9.2	8.8	8.4	8.1	7.7	7.4
Seychelles	16.6	16	15.4	15.1	14.8	14.5	14.3	14.1	13.9	13.8	13.8	13.7	13.6	13.7	13.7	13.8	13.8	13.8	13.8	13.8	13.9
Sierra Leone	266.7	275.1	275	276.3	271.8	262.4	254.9	245.7	242.9	242.2	240.6	235.5	230	225.3	219.5	214.4	209.3	204	199.7	193.9	188.8
Singapore	7.5	6.9	6.4	5.9	5.5	5.2	5	4.7	4.4	4.2	3.9	3.7	3.4	3.2	3.1	3	2.9	2.8	2.8	2.7	2.6
Slovakia	17.6	16.9	16.3	15.7	15	14.4	13.7	13.1	12.5	12	11.6	11.2	10.9	10.5	10.2	9.9	9.6	9.2	8.8	8.4	8
Slovenia	10.4	9.6	9	8.3	7.8	7.3	6.8	6.3	5.9	5.6	5.4	5.2	5	4.8	4.5	4.3	4	3.8	3.5	3.3	3
Somalia	180	180	180	180	180	180	180	180	180	180	180	180	180	180	180	180	180	180	180	180	180
South Africa	62.3	61.5	60.9	60.6	60.9	61.8	63.4	65.7	68.5	71.4	74.1	76.3	78.3	79.3	79.1	78.2	75.8	71.1	66.6	61.3	52.6
South Korea	7.5	7	6.7	6.4	6.3	6.2	6.1	6	5.9	5.9	5.7	5.7	5.6	5.5	5.4	5.3	5.2	5.1	5	4.9	4.9
Spain	10.9	10.4	9.9	9.3	8.8	8.3	7.9	7.4	7.1	6.8	6.6	6.4	6.2	6	5.8	5.7	5.5	5.2	4.9	4.7	4.5
Sri Lanka	28.9	27.7	26.5	25.5	24.5	23.5	22.5	21.6	20.7	20	19.1	18.4	17.7	17	16.3	15.7	15.1	14.4	13.8	13.3	12.6
Suriname	51.9	50.8	49.3	48.1	46.7	45.4	44.5	43.2	41.9	40.7	39.9	38.6	37.5	36.6	35.7	34.5	33.8	32.7	32	30.9	29.8
Swaziland	83.3	83	81.8	84.1	87.1	90.9	95.1	99.6	104.5	109.6	114.2	118.1	121.8	125	127.1	128.2	124.6	120.6	119	115.3	109.2
Sweden	6.7	6.4	6	5.6	5.2	4.9	4.6	4.4	4.3	4.2	4.1	4	4	3.8	3.7	3.6	3.4	3.3	3.2	3.1	2.9
Switzerland	8.1	7.8	7.4	7.1	6.7	6.4	6.2	6	5.9	5.8	5.7	5.6	5.5	5.3	5.2	5.1	4.9	4.8	4.7	4.6	4.5
Syria	36.1	34.2	32.5	30.7	29.1	27.8	26.6	25.6	24.7	23.7	22.8	22	21.2	20.4	19.7	19	18.3	17.7	17.1	16.4	15.9
Tajikistan	114.3	112.4	111.4	111.2	111.1	111.4	109.1	105.1	101.5	98	94.7	91.6	87.9	85	82	78.9	76.1	73.4	71	68.2	66.1
Tanzania	157.9	157.1	156.4	155.6	154.6	152.8	148.9	144.3	138.4	132.3	126.4	120.4	114.7	109.1	103.6	98.1	92.7	87.2	82	77.2	72.5
TFYR Macedonia	37.6	34.8	32	29.2	26.8	24.5	22.4	20.3	18.6	17.2	16.3	15.6	14.9	14.3	13.8	13.3	12.7	12	11.4	10.8	10.2
Thailand	35	32	30	27.3	24.8	22.7	21	20.4	20	19.3	18.5	17.9	17	16.6	15.9	15.7	15	14.2	13.7	13.4	12.8
Togo	147	144.9	142.9	141	139	136.9	135.1	133.2	131.3	129.6	127.8	126	124.6	122.8	121.2	119.7	117.9	116.5	114.7	113.2	111.7
Trinidad and Tobago	36.8	36.3	35.9	35.3	34.9	34.2	33.8	33.5	32.9	32.6	32.1	31.6	31.2	30.9	30.4	29.9	29.6	29.1	28.7	28.3	28
Tunisia	51.1	48.3	45.7	43.3	41	38.8	36.7	34.8	33	31.2	29.6	27.9	26.5	25.1	23.7	22.4	21.3	20.3	19.2	18.1	17.2
Turkey	72	68.1	64.6	61	57	52.7	48.4	44.5	41.3	38.2	35.3	32.8	30.3	28.2	26	24	22.3	20.6	19.1	17.7	16.3
Turkmenistan	94.3	91.7	89.1	86.8	84.4	82	79.9	77.5	75.5	73.3	71.4	69.3	67.7	65.5	63.8	62.2	60.2	58.7	57.3	55.4	54
Uganda	178	175.9	173.8	171.7	168.9	165.9	162.1	157.5	152.1	146.3	140.5	134.9	129.8	124.9	120.1	115.5	111	106.6	102.1	97.8	94.2
Ukraine	19.4	19.1	19	18.9	18.9	19	19.1	19.3	19.5	19.2	18.6	17.6	16.8	16.1	15.2	14.4	13.5	12.7	12	11.4	10.7
United Arab Emirates	22.2	21	19.8	18.6	17.6	16.5	15.7	14.8	13.9	13.1	12.3	11.7	10.9	10.4	9.8	9.3	8.7	8.2	7.8	7.4	7
United Kingdom	9.2	8.8	8.3	7.9	7.6	7.3	7.1	7	6.8	6.7	6.6	6.5	6.3	6.2	6.1	6	5.8	5.7	5.6	5.4	5.3
United States	11.3	10.9	10.5	10.1	9.8	9.5	9.2	9	8.8	8.6	8.5	8.4	8.3	8.2	8.1	8	7.9	7.8	7.7	7.6	7.5
Uruguay	23.1	22.4	21.9	21.4	20.9	20.3	19.7	19	18.3	17.6	17.1	16.6	16.1	15.5	14.7	14	13.2	12.6	12	11.3	10.8
Uzbekistan	75.3	72.9	71.9	70.3	69.1	67.4	66.2	64.7	63.5	62.2	61	59.4	58	57.1	55.8	55.1	53.7	52.9	51.3	50.6	49.6
Vanuatu	38.5	36.7	34.7	33	31.3	29.7	28.3	26.9	25.5	24.4	23	21.9	20.8	19.7	18.9	17.9	16.8	16.2	15.2	14.6	13.7
Venezuela	30.9	29.8	28.6	27.6	26.9	26.1	25.5	24.7	23.9	23.1	22.3	21.5	20.7	19.9	19.2	18.5	17.9	17.3	16.7	16.1	15.6
Viet Nam	49.9	48.3	46.4	44.7	42.9	41	39.6	38.2	36.7	35.3	33.9	32.5	31.3	30	28.8	27.7	26.6	25.6	24.5	23.5	22.6
Yemen	126	123.3	120.2	117.5	114.7	111.9	109.1	106.5	104	101.4	99.1	96.9	94.8	92.6	90.3	88.2	86.2	84.1	82.3	80.2	78.5
Zambia	192.8	193	191.4	189.9	187	183.6	178.1	171.9	165.5	159.5	153.8	148.3	143.3	138.5	133.3	126.8	120.3	113.4	106.4	98.8	90.4
Zimbabwe	79.2	81.6	84.1	87.2	90.5	93.8	96.9	100	102.7	104.8	105.8	105.2	103.6	101.3	97.7	93.8	90.4	86	81.7	77.8	72.4

## Sheet: infant mortality rate
Infant Mortality
	Inf_90	Inf_91	Inf_92	Inf_93	Inf_94	Inf_95	Inf_96	Inf_97	Inf_98	Inf_99	Inf_00	Inf_01	Inf_02	Inf_03	Inf_04	Inf_05	Inf_06	Inf_07	Inf_08	Inf_09	Inf_10
Afghanistan	129.4	124.4	119.9	115.5	111.5	108.5	104.8	101.6	99.6	97.2	94.9	92.7	90.5	88.4	86.4	84.3	82.3	80.5	78.1	76.2	74.5
Albania	35.7	34.4	33.3	32.3	31.3	30.3	28.7	27.4	25.9	24.6	23.3	22.2	20.9	19.8	18.7	17.6	16.7	15.9	15.1	14.1	13.4
Algeria	53.5	51.9	50.9	49.3	47.7	45.8	44.1	42.9	41.5	40.2	38.8	37.1	36.1	34.8	33.4	32.3	31.2	29.9	28.8	27.6	26.9
Andorra	6.8	6.4	6.1	5.8	5.5	5.2	4.9	4.7	4.4	4.2	4	3.9	3.7	3.6	3.5	3.4	3.3	3.1	3	2.9	2.9
Angola	143.7	141.3	139.1	136.4	133.7	131	128.6	125.7	123.4	121	118.7	116.6	114.3	112.1	110.1	107.8	105.9	104	101.6	100.1	98.2
Antigua	22.7	21.6	20.6	19	18	17	16.1	15.2	14.4	13.5	12.7	12.1	11.3	10.6	9.9	9.3	8.7	8.2	7.9	7.2	6.7
Argentina	24.4	23.6	22.8	22.1	21.5	20.8	20.2	19.6	19.1	18.6	18.1	17.6	17	16.4	15.9	15.4	14.9	14.4	13.9	13.4	13
Armenia	40.4	38.9	37.4	36.1	34.5	33	31.5	30	28.8	27.5	26.3	25	23.9	22.8	22	20.6	19.9	18.8	18	17.2	16.4
Australia	7.5	7.1	6.7	6.3	6	5.7	5.6	5.4	5.3	5.2	5.1	5.1	5	4.9	4.8	4.7	4.6	4.5	4.4	4.3	4.2
Austria	7.9	7.4	6.9	6.5	6	5.6	5.3	5	4.8	4.7	4.6	4.5	4.4	4.3	4.2	4	3.9	3.8	3.7	3.6	3.5
Azerbaijan	75.4	74.7	74	73.3	70.5	68.2	65.6	63.3	61	58.9	56.7	55	52.8	51	49.6	47.9	46	44.9	42.8	41.9	39.8
Bahamas	17.9	17.2	16.4	15.5	14.9	14.3	13.9	13.9	13.8	13.8	13.8	13.8	13.7	13.6	13.7	13.7	13.6	13.8	13.8	14	14.1
Bahrain	17.5	17.1	16.5	15.7	14.7	13.8	12.9	12.1	11.5	11	10.7	10.5	10.2	10.1	9.8	9.6	9.4	9.2	9	8.9	8.7
Bangladesh	96.5	93.5	89.7	85.9	82.4	78.8	74.8	71.4	68.1	65.2	62	59.2	56.5	54	51.4	49.1	46.8	44.6	42.5	40.5	38.6
Barbados	15.7	15.2	14.8	14.8	14.6	14.5	14.4	14.6	14.8	15	15.1	15.3	15.5	15.6	15.8	16	16.3	16.6	16.9	16.9	17.2
Belarus	13.9	13.9	13.9	13.9	13.9	13.8	13.5	13.1	12.4	11.7	10.9	10.1	9.3	8.6	7.8	7.1	6.4	5.8	5.3	4.8	4.3
Belgium	8.5	8.1	7.7	7.2	6.8	6.4	5.9	5.6	5.2	4.9	4.7	4.5	4.3	4.2	4.1	4	3.9	3.8	3.7	3.7	3.6
Belize	35.2	33.7	32.2	30.7	29.3	27.8	26.5	25.2	24	23.1	22.2	21.3	20.6	19.7	19	18.2	17.6	16.9	16.3	15.8	15.1
Benin	106.8	105	103.1	101	98.9	96.8	94.7	92.4	90.5	88.5	86.6	84.7	82.9	81	79.3	77.5	75.8	74.2	72.7	71.1	69.5
Bhutan	96.3	92.7	89.1	85.9	82.3	79.3	76.2	73.3	70.2	67.6	65	62.6	60.1	57.8	55.6	53.4	51.1	49.2	47.5	45.7	43.6
Bolivia	82.7	80.2	78	75.6	73.3	70.7	68.2	65.8	63.5	61.2	59.1	56.8	54.9	52.9	51	49	47.2	45.5	43.8	42.4	40.9
Bosnia and Herzegovina	16.5	15.4	14.4	13.5	12.4	11.5	10.7	10	9.3	8.5	8.2	7.9	7.8	7.6	7.6	7.7	7.6	7.4	7.3	7.1	6.9
Botswana	41.3	41	41.5	42.5	43.8	45.4	46.9	48.3	49.1	50.1	50.5	48.8	46.8	42.1	33.8	28.5	25.8	24.9	24.3	22.4	21.3
Brazil	48.8	47.3	45.9	44.4	42.8	41	39.1	36.9	34.9	33	31.2	29.4	27.7	25.7	23.8	22	20.4	18.9	17.5	16.2	15
Brunei	9.2	8.9	8.6	8.4	8.3	8.1	8	7.8	7.7	7.5	7.3	7.1	6.9	6.8	6.6	6.5	6.3	6.2	6.1	5.9	5.8
Bulgaria	18.5	18.6	18.8	19.1	19.2	19.2	19	18.8	18.6	18.2	17.7	17	16.2	15.4	14.6	13.8	13.2	12.6	12	11.5	11
Burkina Faso	104.8	104.3	103.5	102.8	101.9	101.1	99.9	98.5	97.3	96	94.6	93.3	92.1	90.7	89.6	88.2	87.2	85.6	84.7	83.6	82.4
Cambodia	85.1	85.2	85.4	85.6	86	86.3	86.6	86.4	84.6	80.6	76.4	72.1	67.7	63.6	59.5	55.6	51.9	48.1	45	41.9	39
Cameroon	89.9	89.3	88.8	88.4	88	87.6	87.3	87	86.8	86.6	86.3	85.9	85.4	84.9	84.2	83.7	83.1	82.6	81.8	81.1	79.9
Canada	6.8	6.6	6.4	6.2	6	5.8	5.6	5.5	5.4	5.3	5.3	5.3	5.3	5.3	5.3	5.2	5.2	5.1	5.1	5	5
Cape Verde	45	44.2	43.1	42	40.4	39	37.4	35.9	34.6	33.2	31.6	30.2	28.6	27.1	25.8	24.5	23.3	22.2	21.1	20.1	19.1
Central African Republic	111.5	111.9	112.3	112.7	112.9	113	113	112.8	112.7	112.5	112.3	112	111.9	111.7	111.5	111.3	110.6	110.2	109.9	109.3	108.9
Chad	113.2	112.3	111.5	110.7	109.8	109	108.2	107.4	106.7	105.9	105	104.3	103.6	103	102.1	101.4	100.7	100	99.4	98.5	98
Chile	15.7	14.7	13.7	12.8	12	11.4	10.8	10.3	9.9	9.5	9.1	8.7	8.4	8.2	8	7.9	7.9	7.8	7.8	7.7	7.7
China	38.7	38.6	38.4	38.1	37.5	36.3	35.2	33.8	32.1	30.3	28.8	27.1	25.2	23.5	21.8	20.3	18.7	17.4	16.1	14.9	13.7
Colombia	27.8	27.1	26.3	25.6	25	24.3	23.6	23	22.3	21.7	21.1	20.5	20	19.4	18.8	18.2	17.7	17.1	16.7	16.2	15.8
Congo	75.1	74.4	73.8	73.3	72.8	72	71.6	70.8	70.4	69.6	69.5	69	68.3	67.9	67.3	66.6	66.4	65.7	65.2	64.8	64.3
Costa Rica	14.5	14.1	13.7	13.5	13.2	13	12.6	12.3	11.9	11.5	11	10.5	10	9.6	9.4	9.2	9.1	9	8.9	8.8	8.7
Cote dIvoire	104	103.3	102.5	101.6	100.7	99.8	98.9	97.9	96.9	95.9	94.9	93.6	92.4	91.1	89.9	88.5	87.4	85.9	84.5	83.3	82.1
Croatia	11.1	10.4	9.9	9.4	9	8.7	8.4	8.1	7.8	7.6	7.3	7	6.6	6.3	6.1	5.8	5.5	5.2	5	4.8	4.6
Cuba	10.6	9.9	9.4	8.9	8.5	8.1	7.8	7.6	7.3	6.9	6.6	6.3	6	5.7	5.5	5.3	5.2	5	4.9	4.8	4.6
Cyprus	9.5	9.4	9.2	9	8.5	8	7.5	6.9	6.4	5.9	5.4	5	4.6	4.3	4.1	3.9	3.7	3.4	3.2	3	2.8
Czech Republic	12.6	11.9	11.1	10.3	9.5	8.6	7.8	7.1	6.5	6	5.6	5.3	5	4.8	4.6	4.4	4.2	3.9	3.7	3.6	3.4
Denmark	7.2	6.8	6.4	6	5.7	5.3	5.1	4.9	4.8	4.7	4.6	4.5	4.4	4.4	4.3	4.1	4	3.8	3.6	3.5	3.3
Djibouti	94.2	93.1	91.9	90.7	89.5	88.3	87.1	86.1	84.9	83.9	83.1	81.9	80.9	79.7	78.8	77.8	77	76.1	75	74.2	73
Dominican Republic	45.2	43.4	41.7	40.1	38.7	37.4	36.1	34.9	33.6	32.5	31.3	30.3	29.2	28.1	27.1	26.2	25.2	24.2	23.3	22.5	21.7
DR Congo	117.3	117.3	117.3	117.3	117.3	117.3	117.3	117.3	117.3	117.3	117.3	117.3	117.3	117.3	117.3	117.3	116.1	115	113.9	112.8	111.7
Ecuador	40.8	39.1	37.5	36	34.5	33.4	32.2	31.1	30.1	29.1	28.1	27.2	26.3	25.5	24.7	23.9	23.2	22.5	21.7	21	20.3
Egypt	62.9	59.7	56.7	53.6	50.8	47.9	45.3	42.7	40.2	37.8	35.6	33.5	31.5	29.7	28	26.2	24.6	23.2	21.8	20.4	19.1
El Salvador	46.5	45	43.1	41.4	39.4	37.3	35.5	33.7	31.8	29.9	28	26.2	24.5	22.8	21.4	19.9	18.6	17.3	16.1	15.1	14
Eritrea	85.5	82.9	80.4	78.2	75.9	73.7	71.4	69.4	67.4	65.5	63.5	61.6	59.6	58.1	56.3	54.8	53.4	51.7	50.4	48.8	47.4
Estonia	16.3	15.7	15	14.2	13.4	12.5	11.7	10.8	9.9	9.2	8.4	7.8	7.2	6.7	6.1	5.6	5.1	4.6	4	3.6	3.2
Ethiopia	118.2	115.8	112.8	109.7	106.4	103	99.6	96.2	92.7	89.3	86	82.1	78.3	74.7	71.5	68.2	65	62.1	59	56.5	54
Fiji	24.7	24.1	23.5	22.8	22.2	21.8	21.1	20.6	20.1	19.5	19	18.6	18.2	17.7	17.2	16.8	16.2	15.8	15.4	14.9	14.7
Finland	5.6	5.3	5	4.7	4.5	4.3	4.1	3.9	3.8	3.6	3.5	3.4	3.3	3.2	3.1	3	2.9	2.8	2.7	2.5	2.4
France	7.3	7	6.6	6.2	5.8	5.4	5.1	4.9	4.7	4.5	4.4	4.3	4.1	4	3.9	3.8	3.7	3.7	3.6	3.5	3.5
Gabon	68.5	67.5	66.5	65.6	64.6	63.8	63	62.3	61.6	61	60.3	59.6	58.7	57.9	56.9	55.9	54.9	53.7	52.5	51.5	50.4
Gambia	78.1	77	75.8	74.5	73.5	72.3	71.2	70.1	69.1	68	67	66.1	65.1	64.2	63.3	62.5	61.6	60.7	60	59.2	58.3
Georgia	40.2	39.1	37.9	36.9	35.8	34.7	33.7	32.4	31.2	29.9	28.6	27.5	26.5	25.4	24.3	23.4	22.6	21.6	20.8	19.9	19.2
Germany	7	6.6	6.2	5.9	5.6	5.3	5.1	4.9	4.7	4.5	4.4	4.3	4.2	4.1	4	3.9	3.8	3.7	3.6	3.5	3.4
Ghana	76.2	74.5	72.8	71.6	70.7	69.7	68.7	67.6	66.4	65.1	63.8	62.7	61.5	60.2	59.3	57.9	56.9	55.8	54.9	53.7	53
Greece	11.5	10.9	10.4	9.9	9.5	9	8.6	8.2	7.8	7.3	6.8	6.4	5.9	5.5	5.1	4.8	4.6	4.4	4.2	4	3.9
Grenada	16.9	16.4	16	15.6	15.2	14.8	14.5	14.1	13.7	13.5	13.1	12.8	12.6	12.3	12	11.7	11.5	11.2	10.9	10.8	10.5
Guatemala	55.5	53.2	51.1	49	47	45.3	43.5	41.9	40.3	38.7	37.2	35.8	34.4	33.1	31.8	30.6	29.5	28.4	27.2	26.1	25.2
Guinea	134.8	131.9	129.3	126.4	123.1	120	116.9	113.9	110.7	107.7	105.3	102.4	99.8	97.4	94.6	92.3	89.7	87.7	85.4	83.1	81.2
Guyana	48.4	47.3	46.5	45.7	44.5	43.6	42.5	41.6	40.7	39.8	38.9	38	37.1	36.2	35.2	34.4	33.1	32.6	31.8	31.2	30.3
Haiti	99.2	96.2	93.4	90.6	87.9	85.2	82.8	80.1	77.8	75.5	73.2	71	69	66.9	64.9	62.9	61.1	59.2	57.7	55.9	67.5
Honduras	42.9	41.2	39.8	38.4	37	35.6	34.1	32.6	31.3	30.2	28.8	27.7	26.6	25.5	24.5	23.4	22.5	21.6	20.6	19.8	18.9
Hungary	16.7	15.7	14.9	14	13.2	12.3	11.6	11	10.5	10	9.5	9	8.5	8	7.6	7.2	6.8	6.5	6.2	6	5.7
Iceland	5.2	5	4.7	4.5	4.3	4	3.8	3.5	3.3	3.1	3	2.8	2.7	2.5	2.4	2.3	2.2	2	2	1.8	1.8
India	81	79.3	77.7	76.2	74.5	72.9	71	69.3	67.6	65.9	64.2	62.4	60.8	59	57.5	55.8	54.3	52.9	51.4	50	48.6
Indonesia	54.1	52.1	50.1	48.1	46.5	44.9	43.4	41.5	40	38.7	37.6	36.4	35.1	33.8	32.5	31.4	30.2	29	28.1	26.8	25.8
Iran	47.1	45.3	43.8	42.3	40.7	39	37.9	37.3	37	36.5	35.3	33.4	31.6	30.3	28.7	27.8	26.4	25.4	23.9	22.9	22.1
Iraq	36.7	36.3	36.2	36.2	36.1	35.9	35.6	35.3	35.1	34.8	34.4	34.1	33.9	33.5	33.1	32.8	32.5	32.2	31.9	31.6	31.4
Ireland	7.5	7.1	6.8	6.5	6.3	6.1	6	6.1	6.1	6	5.8	5.6	5.3	5	4.7	4.4	4.2	3.9	3.8	3.6	3.4
Israel	9.6	9.1	8.6	8.1	7.6	7.1	6.7	6.4	6.1	5.8	5.6	5.4	5.1	4.9	4.6	4.4	4.3	4.1	3.9	3.8	3.7
Italy	8.4	7.9	7.5	7.1	6.7	6.3	5.9	5.6	5.3	5	4.8	4.5	4.3	4.1	3.9	3.8	3.7	3.6	3.5	3.4	3.3
Jamaica	28.4	27.7	27	26.2	25.6	24.9	24.1	23.5	22.8	22.3	21.5	21	20.6	19.9	19.2	18.8	18.2	17.7	17.2	16.8	16.3
Japan	4.6	4.5	4.4	4.3	4.2	4.1	3.9	3.7	3.6	3.4	3.3	3.2	3.1	2.9	2.9	2.8	2.7	2.6	2.5	2.4	2.4
Jordan	31.3	30.3	29.3	28.5	27.9	27.2	26.6	25.9	25.2	24.6	23.9	23.3	22.6	22.1	21.5	21	20.5	19.9	19.4	18.9	18.4
Kazakhstan	48	47	46.2	45.2	44.2	43.1	41.9	40.5	39.3	38.1	36.5	35.3	34.1	33	31.8	30.8	29.5	28.8	27.5	26.5	25.8
Kenya	63.5	66	68.5	69.5	70.3	71	71.4	71.7	72.1	72.1	70	67.8	65.7	63.7	61.7	59.3	57.3	55.5	53.3	51.9	50.1
Kuwait	14	13.5	12.9	12.3	12	11.5	11.2	10.9	10.7	10.6	10.5	10.4	10.3	10.2	10	9.9	9.8	9.7	9.6	9.5	9.4
Kyrgyzstan	57.9	55.8	53.9	52	50.3	48.4	46.7	45.1	43.6	41.9	40.6	38.9	37.5	36.1	35	33.6	32.6	31.3	30.2	29.2	27.9
Laos	102.1	96.7	91.7	87.4	82.6	78.3	74.1	70.4	66.6	63.2	60.1	57	54	51.3	48.6	46.1	43.7	41.6	39.2	37.4	35.2
Latvia	16.7	17.4	18.3	19	19.3	19.1	18.4	17.6	16.6	15.6	14.5	13.5	12.6	11.8	11.2	10.6	10	9.3	8.7	8.2	7.6
Lebanon	27.4	26.7	25.2	23.9	22.7	21.6	20.4	19.2	18.2	17	16.3	15.3	14.3	13.4	12.6	11.8	11	10.3	9.6	9.1	8.5
Lesotho	70.8	70	69.5	70.2	71.7	74	76.6	78.9	80.7	81.9	82.6	82.9	83	82.9	82.5	81.6	79.8	75.6	71	68.3	67.2
Liberia	160.8	161.2	158.1	155.1	151.9	146.2	139.8	133.8	126	118.4	112	105.8	99.9	93.7	88.5	82.6	78.1	74.3	69.7	65.1	61.2
Libya	32.7	31.4	30	28.8	27.8	26.7	25.7	24.6	23.5	22.6	21.5	20.6	19.7	18.9	17.9	17.2	16.3	15.5	14.9	14	13.5
Lithuania	14.1	14.3	14.4	14.3	14	13.3	12.4	11.5	10.6	9.9	9.4	9	8.7	8.3	7.9	7.5	7	6.5	6	5.5	5.1
Luxembourg	7	6.6	6.2	5.8	5.5	5.2	4.9	4.7	4.4	4.1	3.9	3.7	3.5	3.4	3.2	3.1	2.9	2.8	2.7	2.6	2.4
Madagascar	98.3	95.3	92.3	89.1	85.5	82.2	78.6	75.6	72.4	69.4	66.8	63.9	61.3	58.9	56.5	54.2	51.7	49.9	48	45.9	44.3
Malawi	133.6	131	128.6	126	123.1	120.2	116.9	112.3	107.4	102.8	98.4	94.2	90.1	86.2	82.3	78.3	74.1	67.7	63	59.9	56.1
Malaysia	14.8	14	13.2	12.6	12	11.4	10.9	10.4	10	9.5	9.1	8.7	8.3	8	7.6	7.3	6.9	6.7	6.3	6.1	5.8
Maldives	75.7	72.7	70.1	67.5	64.6	61.9	58.3	55.6	51.9	46.2	41.3	35.7	30.9	27.1	23.8	21	18.3	16	13.9	12.1	10.6
Mali	131.9	129.9	127.9	126.1	124.3	122.4	120.6	118.9	117.2	115.4	113.9	112.4	110.8	109.2	107.7	106.4	104.9	103.5	102.2	100.8	99.6
Malta	9.7	9.3	8.9	8.5	8.1	7.8	7.5	7.2	6.9	6.7	6.5	6.3	6.2	6	5.8	5.7	5.6	5.5	5.4	5.2	5.1
Mauritania	80.5	80.1	79.8	79.6	79.2	78.9	78.6	78.3	78.2	77.9	77.9	77.6	77.4	77.3	77.1	76.9	76.5	76.5	76.2	76.1	75.9
Mauritius	20.7	19.9	19.5	19.3	19.3	19.3	19.3	18.9	18.2	17.3	16.4	15.4	14.6	14	13.7	13.6	13.5	13.4	13.2	13.1	13
Mexico	38.1	36.8	35.5	34.2	32.7	31.1	29.7	28.3	26.9	25.5	24.1	22.8	21.6	20.4	19.4	18.4	17.4	16.5	15.7	14.8	14.1
Monaco	6.3	6.1	5.8	5.6	5.3	5.1	4.9	4.7	4.5	4.3	4.1	4	3.9	3.8	3.7	3.6	3.6	3.5	3.4	3.3	3.3
Mongolia	76.1	72.5	69.6	66.8	63.9	61.5	59.1	56.7	54.2	51.3	48.6	45.9	43.4	41	38.7	36.5	34.4	32.5	30.7	28.7	27.3
Montenegro	15.6	15.1	14.6	14.2	13.8	13.4	12.9	12.6	12.3	11.8	11.3	10.8	10.3	9.8	9.3	8.9	8.4	8	7.6	7.2	6.8
Morocco	63.9	61.9	59.7	57.7	55.5	53.5	51.4	49.5	47.7	46	44.2	42.6	41	39.4	37.8	36.3	34.8	33.4	32	30.6	29.4
Mozambique	150.9	149.8	148.1	145.8	141.8	137.5	133.1	128.6	123.9	119.7	116	111.8	107.3	102.7	98.4	94.3	90.4	85.4	82	78.2	75.7
Myanmar	76.7	74.9	73.2	71.9	70.1	68.8	67.4	65.7	64.2	63	61.5	60.3	58.9	57.4	56.3	55	53.9	52.9	51.8	50.5	49.3
Namibia	49.1	48.2	47.4	46.8	46.4	46.3	46.5	46.8	47.3	47.8	48.2	48.3	48.1	47.6	46.5	43.3	40.5	38.5	36.4	33.9	31.8
Nepal	93.5	89.8	86.2	82.6	79.4	76.3	73.1	70.1	67.3	64.5	61.8	59.3	56.9	54.5	52.4	50.1	48.2	46.1	44.3	42.4	40.6
Netherlands	6.8	6.5	6.3	6.1	5.8	5.6	5.5	5.4	5.3	5.2	5.1	5	4.9	4.8	4.6	4.4	4.2	4.1	3.9	3.7	3.5
New Zealand	9.1	8.6	8.1	7.7	7.4	7	6.8	6.6	6.3	6.2	6	5.9	5.7	5.7	5.5	5.4	5.3	5.2	5	4.9	4.8
Nicaragua	50.4	48.5	46.7	44.9	43.1	41.4	39.8	38.3	36.8	35.4	34.1	32.7	31.5	30.2	29	27.8	26.8	25.7	24.6	23.6	22.7
Niger	132.6	130.4	126.8	123.3	119.6	115.3	111.8	108.3	104.5	100.8	97	93.4	90.1	86.7	83.8	80.9	78.1	75.5	73.1	70.7	68.5
Nigeria	126.6	126.7	127	126.8	126.1	125.3	123	120.9	118.9	115.6	112.5	109	105.4	102.1	98.7	95.5	92.4	89.3	86.3	83.4	80.8
North Korea	22.9	24.7	28.1	33	38.7	44.1	48.1	49.9	49.2	46.3	41.8	36.6	32.1	28.7	26.6	25.8	26	26.2	26.4	26.4	26.3
Norway	6.9	6.4	5.8	5.4	5	4.7	4.4	4.3	4.1	4	3.8	3.7	3.6	3.4	3.3	3.2	3.1	3	2.9	2.8	2.7
Oman	35.8	33.5	31.7	29.9	28	26	24.2	22.4	20.7	19.1	17.7	16.3	15.1	13.9	12.9	11.9	10.9	10.1	9.3	8.5	7.9
Pakistan	94.6	93.1	91.3	89.5	88	86	83.5	81.1	79.1	77.7	75.9	74.3	72.6	71.2	69.5	67.8	66.4	65	63.6	61.9	60.4
Panama	26	25.5	24.9	24.4	23.9	23.4	22.9	22.4	21.9	21.5	21	20.6	20.1	19.8	19.4	19	18.6	18.2	17.8	17.5	17.1
Papua New Guinea	64.3	63.1	62	60.7	59.7	58.7	57.8	56.8	55.8	55	54	53.3	52.4	51.6	50.6	49.9	48.9	48.2	47.3	46.1	46
Paraguay	41.3	40.4	38.9	37.6	36.1	34.9	33.5	32.3	31.1	30	29	27.9	26.8	25.6	24.9	23.9	23.1	22.1	21.4	20.6	19.9
Peru	53.6	51	48.5	45.8	43.3	40.7	38.4	36.1	33.9	31.8	29.8	27.9	26.1	24.4	22.9	21.3	20	18.6	17.3	16.2	15.1
Philippines	40.2	39	37.7	36.6	35.4	34.4	33.3	32.3	31.3	30.3	29.4	28.4	27.5	26.6	25.8	25	24.1	23.3	22.6	21.7	21
Poland	15.1	14.7	14.2	13.7	12.9	12.1	11.3	10.5	9.6	8.9	8.3	7.8	7.4	7	6.8	6.5	6.2	5.9	5.7	5.4	5.2
Portugal	11.4	10.5	9.6	8.9	8.2	7.6	7.1	6.7	6.3	5.9	5.5	5.1	4.7	4.3	4.1	3.8	3.6	3.4	3.2	3	2.9
Qatar	16.5	15.7	15	14.4	13.7	13.1	12.6	12	11.5	11	10.5	10	9.6	9.2	8.8	8.4	8	7.7	7.3	7	6.7
Romania	30.6	29.9	29.1	28.5	28	27.3	26.6	25.8	24.9	24	23.2	22.3	21.3	20.3	19.2	17.9	16.5	15.2	14	12.8	11.7
Russia	23	22.6	22.3	22	21.6	21.2	20.6	20	19.4	18.7	17.8	16.9	16.1	15.2	14.4	13.7	12.9	12.3	11.6	10.9	10.3
Rwanda	95	98.7	109.3	120.6	138.7	138.9	133.2	131.4	127.4	117.4	108.8	99.5	91	82.5	74.8	68	61.6	55.6	50.2	45.6	41.5
Samoa	24.6	23.5	22.2	21.7	21.3	20.9	20.7	20.3	19.9	19.6	19.3	19	18.7	18.3	18.1	17.8	17.5	17.1	16.9	16.5	16.2
San Marino	10.6	10.1	9.4	8.9	8.4	7.7	7	6.4	5.8	5.2	4.7	4.3	3.8	3.5	3.1	2.8	2.6	2.3	2.1	1.9	1.7
Sao Tome and Principe	62.2	62.3	61.9	61.7	61.7	61.2	60.9	60.7	60.4	60.7	60.3	60.1	59.6	59.4	59	59.3	59	58.6	58.7	58.3	58.3
Saudi Arabia	34.4	32.2	30.3	28.3	26.5	24.8	23.2	21.6	20.2	18.9	17.6	16.4	15.3	14.3	13.2	12.3	11.4	10.7	9.9	9.2	8.5
Senegal	68.8	68.6	69.1	69.6	70.2	70.7	71.1	70.8	70.3	69	67	65.3	63	60.7	58.6	56.5	54.5	52.7	50.9	49.3	48
Serbia	24.8	23.2	21.5	19.7	18	16.5	15.1	13.8	12.7	11.8	11	10.2	9.6	9	8.5	8	7.6	7.3	7	6.7	6.4
Seychelles	14	13.4	13	12.6	12.4	12.2	11.9	11.8	11.7	11.6	11.6	11.5	11.6	11.5	11.6	11.7	11.7	11.8	11.8	11.8	11.8
Sierra Leone	157.6	161.5	161.4	162	160	155.7	152.2	147.9	146.6	146.3	145.5	143.2	140.6	138.3	135.6	133.2	130.7	128.2	126.1	123.3	120.9
Singapore	6.1	5.5	5	4.6	4.3	4.1	3.8	3.6	3.4	3.1	2.9	2.7	2.6	2.5	2.4	2.3	2.3	2.2	2.2	2.1	2.1
Slovakia	15.5	14.9	14.4	13.8	13.2	12.5	11.9	11.3	10.8	10.3	9.9	9.5	9.2	9	8.7	8.4	8.2	7.8	7.5	7.1	6.8
Slovenia	8.7	8	7.4	6.9	6.4	6	5.6	5.2	4.9	4.7	4.5	4.3	4.1	3.9	3.7	3.4	3.2	3	2.7	2.5	2.3
Somalia	108.3	108.3	108.3	108.3	108.3	108.3	108.3	108.3	108.3	108.3	108.3	108.3	108.3	108.3	108.3	108.3	108.3	108.3	108.3	108.3	108.3
South Africa	48.2	47.6	47.2	47	47	47.5	48.2	49.2	50.3	51.5	52.3	53	53.5	53.2	52.5	51.6	50	46.8	44.9	41.4	35.5
South Korea	6.4	6	5.7	5.5	5.4	5.3	5.2	5.1	5	5	4.9	4.9	4.8	4.7	4.6	4.5	4.4	4.4	4.3	4.2	4.2
Spain	9.3	8.8	8.3	7.8	7.4	6.9	6.6	6.2	5.9	5.7	5.5	5.3	5.2	5.1	4.9	4.8	4.6	4.4	4.2	3.9	3.7
Sri Lanka	24.2	23.2	22.3	21.5	20.7	19.9	19.1	18.4	17.7	17.1	16.4	15.8	15.2	14.6	14	13.5	13	12.4	11.9	11.4	10.8
Suriname	44.1	43.3	42.1	41.1	40	39	38.3	37.3	36.2	35.3	34.6	33.6	32.7	31.9	31.2	30.2	29.6	28.7	28.1	27.2	26.3
Swaziland	61.3	61.1	60.2	61.5	63.2	65.2	67.5	69.9	72.4	74.9	77.1	78.9	80.4	81.8	82.3	82.4	77.4	77.4	77.6	74	71.4
Sweden	5.7	5.4	5	4.7	4.4	4.1	3.9	3.7	3.6	3.5	3.4	3.3	3.2	3.1	3	2.8	2.7	2.6	2.5	2.4	2.3
Switzerland	6.6	6.3	6	5.7	5.4	5.2	5	4.9	4.8	4.7	4.7	4.6	4.5	4.5	4.4	4.3	4.2	4.2	4.1	4.1	4
Syria	29.6	28.2	26.9	25.5	24.3	23.3	22.4	21.6	20.9	20.1	19.4	18.7	18.1	17.4	16.8	16.3	15.7	15.2	14.7	14.1	13.7
Tajikistan	89.1	87.8	87.1	86.9	86.9	87.1	85.5	82.7	80.2	77.8	75.5	73.3	70.7	68.6	66.4	64.2	62.2	60.2	58.4	56.4	54.8
Tanzania	96.7	96.2	95.7	95.1	94.4	93.2	90.8	88.2	84.7	81.3	77.9	74.5	71.3	68.2	65.1	62	59.1	55.9	53	50.5	47.8
TFYR Macedonia	34	31.4	28.7	26	23.7	21.6	19.6	17.8	16.3	15.1	14.3	13.7	13.2	12.6	12.2	11.8	11.3	10.7	10.2	9.7	9.2
Thailand	28.8	26.5	25	22.9	21	19.3	17.9	17.4	17.1	16.5	15.9	15.4	14.6	14.3	13.7	13.5	12.9	12.2	11.8	11.5	11
Togo	85.2	84.5	83.9	83	82.3	81.8	81.2	80.5	79.9	79.3	78.7	78.1	77.7	77	76.6	76	75.4	75	74.5	73.8	73.4
Trinidad and Tobago	32.1	31.7	31.3	30.9	30.5	29.9	29.6	29.4	28.9	28.6	28.2	27.8	27.5	27.2	26.8	26.4	26.1	25.7	25.4	25	24.8
Tunisia	40.3	38.3	36.5	34.8	33.1	31.6	30	28.6	27.3	25.9	24.7	23.4	22.3	21.2	20.1	19.1	18.2	17.3	16.4	15.5	14.8
Turkey	59.8	56.5	53.4	50.4	46.8	42.9	39.4	36.2	33.3	30.7	28.4	26.1	24.2	22.3	20.5	18.9	17.4	15.9	14.7	13.6	12.5
Turkmenistan	75.2	73.4	71.5	69.9	68.2	66.4	64.9	63.2	61.7	60.1	58.7	57.2	56	54.4	53.1	51.9	50.4	49.3	48.3	46.8	45.7
Uganda	106.1	104.8	103.5	102.3	100.7	99.1	97.1	94.7	91.8	88.7	85.6	82.7	80	77.3	74.7	72.1	69.8	67.3	64.7	62.5	60.4
Ukraine	16.6	16.4	16.3	16.2	16.2	16.3	16.4	16.5	16.7	16.4	15.9	15.1	14.4	13.8	13.1	12.4	11.6	10.9	10.3	9.8	9.2
United Arab Emirates	18.9	17.9	16.9	15.9	15.1	14.2	13.5	12.7	12	11.3	10.6	10.1	9.4	8.9	8.4	8	7.4	7	6.7	6.3	6
United Kingdom	7.8	7.3	7	6.6	6.4	6.2	6	5.9	5.8	5.7	5.6	5.5	5.4	5.3	5.2	5.1	5	4.9	4.7	4.6	4.5
United States	9.4	9.1	8.7	8.4	8.1	7.9	7.7	7.5	7.4	7.2	7.1	7.1	7	6.9	6.9	6.8	6.7	6.7	6.6	6.5	6.5
Uruguay	20.2	19.6	19.2	18.7	18.2	17.6	17	16.4	15.8	15.2	14.8	14.4	13.9	13.4	12.7	12	11.4	10.8	10.2	9.6	9.1
Uzbekistan	61.6	59.8	59.1	57.9	57	55.8	54.9	53.8	52.9	51.9	51	49.8	48.8	48.1	47.1	46.6	45.5	44.9	43.7	43.1	42.3
Vanuatu	31.3	30	28.6	27.3	26	24.8	23.7	22.6	21.5	20.7	19.5	18.7	17.8	16.8	16.2	15.4	14.4	13.9	13.1	12.6	11.8
Venezuela	25.7	24.9	23.9	23.2	22.6	22	21.5	20.9	20.3	19.6	19	18.3	17.7	17	16.4	15.9	15.4	14.9	14.4	13.8	13.4
Viet Nam	36.1	35.1	34	33	31.9	30.8	29.9	29	28.1	27.2	26.2	25.3	24.5	23.6	22.8	22	21.1	20.4	19.5	18.8	18.1
Yemen	88.5	86.7	84.8	83.1	81.3	79.5	77.8	76.1	74.5	72.9	71.4	70	68.7	67.3	65.8	64.5	63.2	61.8	60.7	59.4	58.3
Zambia	114.2	114	112.8	111.8	109.9	107.9	104.7	101.1	97.6	94.2	91	88.1	85.5	82.8	79.7	76	72.5	68.6	64.9	60.5	55.9
Zimbabwe	52.5	53.4	54.4	55.7	57.2	58.4	59.6	60.8	61.9	62.7	62.8	62	60.8	59.4	57.2	55.4	54	51.9	49.9	48.1	45.1

## Sheet: pop size
Population Size
	Pop90	Pop91	Pop92	Pop93	Pop94	Pop95	Pop96	Pop97	Pop98	Pop99	Pop00	Pop01	Pop02	Pop03	Pop04	Pop05	Pop06	Pop07	Pop08	Pop09	Pop10
Afghanistan	11731193	12612043	13811876	15175325	16485018	17586073	18415307	19021226	19496836	19987071	20595360	21347782	22202806	23116142	24018682	24860855	25631282	26349243	27032197	27708187	28397812
Albania	3446882	3459763	3446858	3417280	3384367	3357858	3341043	3331317	3325456	3317941	3304948	3286084	3263596	3239385	3216197	3196130	3179573	3166222	3156608	3151185	3150143
Algeria	26239708	26893663	27535151	28157560	28752749	29315463	29845208	30345466	30820435	31276295	31719449	32150198	32572977	33003442	33461345	33960903	34507214	35097043	35725377	36383302	37062820
Andorra	54511	56674	58904	61003	62707	63854	64274	64090	63799	64084	65399	68000	71639	75643	79060	81223	81877	81292	79969	78659	77907
Angola	10333844	10652727	11002758	11372156	11743432	12104952	12451945	12791388	13137542	13510616	13924930	14385283	14886574	15421075	15976715	16544376	17122409	17712824	18314441	18926650	19549124
Antigua	61906	62412	63434	64868	66550	68349	70245	72232	74206	76041	77648	78972	80030	80904	81718	82565	83467	84397	85349	86300	87233
Argentina	32624874	33075194	33520803	33961947	34399343	34833168	35264070	35690778	36109342	36514558	36903067	37273361	37627545	37970411	38308779	38647854	38988923	39331357	39676083	40023641	40374224
Armenia	3544695	3511912	3449497	3369673	3289943	3223173	3173425	3137652	3112958	3093820	3076098	3059960	3047002	3036032	3025652	3014917	3002911	2989882	2977488	2968154	2963496
Australia	17065100	17284000	17495000	17667000	17855000	18072000	18311000	18517000	18711000	18926000	19153000	19413000	19651400	19895400	20127400	20394800	20697900	21015900	21384400	21778800	22065300
Austria	7677850	7754891	7840709	7905633	7936118	7948278	7959017	7968041	7976789	7992324	8011566	8042293	8081957	8121423	8171966	8227829	8268641	8300788	8336926	8365275	8389771
Azerbaijan	7159000	7271000	7382000	7495000	7597000	7685000	7763000	7838250	7913000	7982750	8048600	8111200	8171950	8234100	8306500	8391850	8484550	8581300	8763400	8947243	9054332
Bahamas	256338	261102	266097	271105	275820	280050	283678	286845	289926	293442	297759	303005	309039	315624	322400	329088	335622	342049	348340	354492	360498
Bahrain	495944	509645	522751	535711	549170	563730	579697	597400	617537	640913	668239	698749	732541	772058	820505	879534	950951	1032353	1116038	1191539	1251513
Bangladesh	107385847	109934590	112430968	114897543	117369492	119869585	122400896	124945315	127478524	129966823	132383265	134729503	137006279	139185986	141235035	143135180	144868702	146457067	147969967	149503100	151125475
Barbados	259336	260175	260963	261714	262441	263165	263884	264606	265370	266220	267190	268296	269524	270844	272205	273568	274923	276277	277634	279006	280396
Belarus	10189000	10194000	10216000	10239000	10227000	10194000	10160000	10117000	10069000	10035000	10005000	9928000	9865000	9797000	9730000	9663000	9604000	9560000	9528000	9507000	9490000
Belgium	9967379	10004486	10045158	10084475	10115603	10136811	10156637	10181245	10203008	10226419	10251250	10286570	10332785	10376133	10421137	10478617	10547958	10625700	10709973	10796493	10895586
Belize	187552	191368	194894	198420	202348	206962	212375	218484	225083	231860	238586	245198	251766	258346	265040	271920	278985	286196	293544	301016	308595
Benin	5001271	5182525	5378226	5582420	5786794	5985658	6176318	6361301	6546493	6740491	6949366	7174911	7414744	7665681	7922796	8182362	8443671	8707490	8973293	9240783	9509798
Bhutan	535738	534905	528304	519056	511588	509105	512594	521146	533737	548599	564350	580888	598455	616383	633893	650417	665568	679365	692159	704542	716939
Bolivia	6794046	6956736	7123294	7292745	7463773	7635362	7806953	7978521	8150214	8322408	8495271	8669066	8843350	9016787	9187610	9354709	9517395	9676456	9834098	9993406	10156601
Bosnia and Herzegovina	4526511	4373715	4143068	3882548	3659409	3520996	3485575	3535998	3640821	3752004	3834364	3879353	3897579	3895779	3886723	3879828	3875157	3868665	3861201	3853446	3845929
Botswana	1383912	1424513	1465072	1505303	1544865	1583453	1620989	1657349	1692148	1724924	1755375	1783349	1808976	1832602	1854739	1875805	1895944	1915187	1933719	1951715	1969341
Brazil	149648341	152153539	154597985	157011131	159432909	161890816	164392423	166925457	169472347	172006362	174504898	176968205	179393768	181752951	184010283	186142403	188134315	189996976	191765567	193490922	195210154
Brunei	256929	264332	271935	279652	287370	295003	302511	309904	317214	324501	331801	339114	346407	353649	360797	367815	374697	381440	388017	394400	400569
Bulgaria	8718289	8632367	8540164	8472313	8443591	8406067	8362826	8312068	8256786	8210624	8170172	8020282	7868468	7823557	7781161	7739900	7699020	7659764	7623395	7585131	7534289
Burkina Faso	8811033	9050090	9297116	9552473	9816586	10089876	10372562	10664982	10967836	11281942	11607944	11946080	12296399	12659086	13034258	13421929	13822257	14235075	14659646	15094967	15540284
Cambodia	9057339	9378185	9721775	10077404	10430268	10769198	11090611	11395958	11685332	11960467	12222871	12472586	12709336	12934369	13149386	13356424	13555054	13747288	13940518	14144225	14364931
Cameroon	12070359	12430339	12796831	13169247	13546948	13929575	14316949	14709426	15107909	15513653	15927713	16350440	16782044	17223277	17674960	18137734	18611937	19097676	19595026	20103945	20624343
Canada	27791000	2.81717e+07	2.85196e+07	2.88334e+07	2.91119e+07	29354000	29671900	29987200	30247900	30499200	30769700	31081900	31362000	31676000	31995000	32312000	32576074	32927517	33317662	33726915	34126547
Cape Verde	351960	359642	368873	379100	389504	399477	408790	417562	425932	434168	442426	450812	459140	466939	473577	478651	481940	483713	484651	485714	487601
Central African Republic	2912824	2979588	3050789	3125144	3200633	3275695	3350299	3424733	3498140	3569523	3638316	3704045	3767248	3829636	3893595	3960897	4032102	4106897	4185106	4266247	4349921
Chad	5951574	6142558	6338934	6542419	6755540	6980351	7216321	7463347	7724316	8002899	8301151	8620917	8959964	9311234	9665024	10014413	10356822	10694366	11030628	11371325	11720781
Chile	13213930	13456476	13706485	13958378	14204726	14440103	14662323	14872458	15072409	15265536	15454402	15639289	15819522	15995658	16168241	16337749	16504530	16668892	16831184	16991729	17150760
China	1135185000	1150780000	1164970000	1178440000	1191835000	1204855000	1217550000	1230075000	1241935000	1252735000	1262645000	1271850000	1280400000	1288400000	1296075000	1303720000	1311020000	1317885000	1324655000	1331260000	1337705000
Colombia	33306941	33957286	34608171	35260456	35915434	36573895	37236124	37901358	38568056	39234115	39897984	40558648	41216304	41872051	42527623	43184026	43841370	44498390	45153037	45802561	46444798
Congo	2383283	2447020	2511819	2578424	2647817	2720633	2797572	2878333	2961357	3044444	3126204	3205636	3283719	3363418	3448868	3542867	3646653	3758858	3876475	3995146	4111715
Costa Rica	3078551	3155979	3233568	3312307	3393575	3478197	3566605	3658020	3750585	3841734	3929588	4013488	4093840	4171145	4246336	4320130	4392493	4463226	4532711	4601424	4669685
Cote dIvoire	12115806	12530078	12950995	13375363	13798862	14217430	14632391	15042149	15436470	15802248	16131332	16420173	16674987	16909801	17144325	17393994	17662417	17949061	18260044	18601342	18976588
Croatia	4780000	4510000	4470000	4640000	4650000	4669000	4494000	4572000	4501000	4554000	4426000	4440000	4440000	4440000	4439000	4442000	4440000	4436000	4434000	4429000	4417800
Cuba	10600841	10684831	10757891	10821551	10878823	10932013	10980758	11024249	11063917	11101580	11138416	11175465	11212125	11245926	11273363	11292078	11301100	11301674	11296355	11288826	11281768
Cyprus	766611	783138	800660	818814	837166	855389	873246	890733	908040	925491	943287	961481	979877	998142	1015820	1032586	1048314	1063095	1077089	1090553	1103685
Czech Republic	10333355	10308578	10319123	10329855	10333587	10327253	10315241	10304131	10294373	10283860	10272322	10236491	10204853	10207362	10216016	10235828	10269134	10334160	10424336	10487178	10519792
Denmark	5140939	5154298	5171370	5188628	5206180	5233373	5263074	5284991	5304219	5321799	5339616	5358783	5375931	5390574	5404523	5419432	5437272	5461438	5493621	5523095	5547683
Djibouti	589924	612589	629373	641900	652793	663999	675891	687897	699922	711652	722887	733732	744434	755085	765776	776585	787544	798690	810100	821865	834036
Dominican Republic	7245127	7392389	7540421	7688196	7834359	7977966	8118570	8256496	8392534	8527881	8663421	8799298	8935261	9071318	9207389	9343362	9479269	9615015	9750195	9884265	10016797
DR Congo	34910591	36253025	37731020	39257294	40711816	42012524	43122601	44078397	44960941	45889100	46949244	48167045	49516960	50972323	52487293	54028003	55590838	57187942	58819038	60486276	62191161
Ecuador	10123593	10360630	10598168	10836327	11075454	11315800	11557151	11799289	12042454	12286995	12533087	12780869	13030041	13279806	13529091	13777131	14023503	14268397	14512402	14756424	15001072
Egypt	56336614	57387589	58370712	59307778	60231864	61168397	62123592	63094069	64084443	65097777	66136590	67204189	68302914	69432477	70591288	71777678	72990754	74229577	75491922	76775023	78075705
El Salvador	5344226	5425293	5511138	5597322	5677743	5748013	5806750	5855226	5895018	5928809	5958794	5985299	6008308	6029366	6050297	6072538	6096692	6122952	6151776	6183484	6218195
Eritrea	3272563	3311719	3331918	3344626	3365933	3407812	3473399	3560353	3668350	3795384	3939348	4101609	4281576	4472533	4665522	4854066	5035036	5209846	5382163	5557889	5741159
Estonia	1569174	1561314	1533091	1494128	1462514	1436634	1415594	1399535	1386156	1375654	1369515	1364101	1358644	1353557	1349290	1346097	1343547	1341672	1340675	1340271	1340161
Ethiopia	48042755	49743883	51525658	53357867	55199953	57023519	58815116	60584273	62353942	64158887	66024199	67956866	69948344	71989666	74066147	76167240	78290649	80440708	82621190	84838032	87095281
Fiji	728339	735209	744340	754923	765664	775587	784647	793098	800616	806857	811647	814700	816237	817224	818995	822484	828060	835392	843851	852479	860559
Finland	4986431	5013740	5041992	5066447	5088333	5107790	5124573	5139835	5153498	5165474	5176209	5188008	5200598	5213014	5228172	5246096	5266268	5288720	5313399	5338871	5363352
France	58409202	58557072	58849212	59105073	59325793	59540711	59752020	59963792	60185178	60495470	60911057	61355725	61803229	62242474	62702121	63176246	63617975	64012572	64371099	64702921	65031235
Gabon	946703	972539	998823	1025559	1052772	1080477	1108698	1137412	1166525	1195919	1225527	1255299	1285318	1315820	1347125	1379465	1412907	1447388	1482843	1519155	1556222
Gambia	916811	949479	979666	1008242	1036580	1065746	1095930	1126986	1159271	1193143	1228863	1266691	1306667	1348548	1391934	1436549	1482324	1529406	1577984	1628332	1680640
Georgia	4802000	4835900	4873500	4911100	4861600	4734000	4616100	4531600	4487300	4452500	4418300	4386400	4357000	4328900	4318300	4361400	4398000	4388400	4383800	4410900	4452800
Germany	79433029	80013896	80624598	81156363	81438348	81678051	81914831	82034771	82047195	82100243	82211508	82349925	82488495	82534176	82516260	82469422	82376451	82266372	82110097	81902307	81776930
Ghana	14628693	15043053	15471695	15907265	16339278	16760926	17169151	17568461	17968830	18384302	18825034	19293392	19786307	20301686	20835514	21384034	21947779	22525659	23110139	23691533	24262901
Greece	10156902	10256292	10369866	10465528	10553035	10634385	10709173	10776504	10834880	10882580	10917482	10949957	10987543	11023514	11061701	11103965	11148460	11192763	11237094	11282760	11307502
Grenada	96286	96455	97201	98302	99403	100253	100796	101125	101302	101441	101620	101849	102099	102369	102655	102951	103260	103586	103932	104296	104677
Guatemala	8890329	9098613	9312915	9532550	9756398	9983861	10214623	10449636	10691090	10941913	11204183	11478984	11765738	12062835	12367800	12678919	12995374	13317931	13648307	13988988	14341576
Guinea	6020113	6351760	6734242	7136110	7514053	7837173	8094751	8296478	8457221	8600911	8746128	8895353	9045748	9204581	9379621	9576331	9798963	10046967	10314678	10593248	10876033
Guyana	725043	723259	723008	724014	725839	728136	730865	734059	737526	741046	744471	747657	750629	753612	756939	760834	765367	770407	775739	781055	786126
Haiti	7110116	7255042	7399862	7544982	7691001	7838241	7986858	8136372	8285690	8433339	8578234	8720247	8859635	8996229	9129933	9260879	9388642	9513714	9638255	9765153	9896400
Honduras	4903694	5041781	5180884	5319841	5457189	5591935	5723639	5852719	5980152	6107385	6235561	6365040	6495801	6628171	6762426	6898825	7037428	7178436	7322368	7469844	7621204
Hungary	10373988	10373400	10369341	10357523	10343355	10328965	10311238	10290486	10266570	10237530	10210971	10187576	10158608	10129552	10107146	10087065	10071370	10055780	10038188	10022650	10000023
Iceland	254826	257797	261057	263725	266021	267468	268916	271128	274047	277381	281205	284968	287523	289521	292074	296734	303782	311566	317414	318499	318041
India	868890700	886348712	903749636	921107534	938452550	955804355	973147577	990460131	1007746556	1025014711	1042261758	1059500888	1076705723	1093786762	1110626108	1127143548	1143289350	1159095250	1174662334	1190138069	1205624648
Indonesia	178633239	181786329	184916848	188019278	191085673	194112556	197097887	200050444	202990922	205946831	208938698	211970371	215038285	218145617	221293797	224480901	227709821	230972808	234243489	237486894	240676485
Iran	56361868	57472293	58307457	58982430	59663107	60468352	61440887	62542531	63713397	64858754	65911052	66857624	67727274	68543171	69342126	70152384	70976584	71809219	72660887	73542954	74462314
Iraq	17517521	18009865	18547047	19123947	19731733	20363138	21017108	21693597	22387179	23091408	23801156	24516842	25238267	25959531	26673536	27377045	28064095	28740630	29429829	30163199	30962380
Ireland	3513974	3534235	3558430	3576261	3590386	3608841	3637510	3674171	3712696	3754786	3805174	3866243	3931947	3996521	4070262	4159914	4260341	4356931	4425683	4458942	4474356
Israel	4660000	4949000	5123000	5261000	5399000	5545000	5692000	5836000	5971000	6125000	6289000	6439000	6570000	6689700	6809000	6930100	7053700	7180100	7308800	7485600	7623600
Italy	56719240	56758521	56797087	56831821	56843400	56844303	56860281	56890372	56906744	56916317	56942108	56977217	57157406	57604658	58175310	58607043	58941499	59375289	59832179	60192698	60483385
Jamaica	2390000	2.40604e+06	2.42304e+06	2.44102e+06	2.46e+06	2480000	2.50992e+06	2.53407e+06	2.55678e+06	2.57429e+06	2.58939e+06	2.60479e+06	2.6175e+06	2625700	2638100	2650400	2663100	2675800	2687200	2695600	2701200
Japan	123537000	123921000	124229000	124536000	124961000	125439000	125761000	126091000	126410000	126650000	126870000	127149000	127445000	127718000	127761000	127773000	127756000	127770750	127704040	127557958	127450459
Jordan	3170000	3545000	3733000	3906000	4061000	4195000	4325000	4459000	4597000	4681000	4797000	4917000	5038000	5164000	5290000	5411000	5536000	5661000	5786000	5915000	6046000
Kazakhstan	16348000	16450500	1.64391e+07	1.63304e+07	1.60952e+07	1.58156e+07	1.55779e+07	1.53337e+07	1.50713e+07	1.49284e+07	14883626	14858335	14858948	14909019	15012984	15147029	15308085	15484192	15673999	16093481	16323287
Kenya	23446439	24237056	25036941	25839132	26634659	27418077	28186224	28943647	29702246	30478597	31285050	32126351	33000524	33905011	34834606	35785718	36757498	37752304	38773277	39824734	40909194
Kuwait	2059774	1999651				1586123	1585244	1635999	1722208	1818405	1906231	1980604	2048232	2116353	2196466	2296314	2417445	2554920	2702221	2850102	2991580
Kyrgyzstan	4391200	4463600	4515400	4516700	4515100	4560400	4628400	4696400	4769000	4840400	4898400	4945100	4990700	5043300	5104700	5162600	5218400	5268400	5318700	5383300	5447900
Laos	4244520	4369940	4497827	4625861	4751142	4871472	4986592	5096724	5200898	5298146	5388281	5470169	5545245	5619069	5699112	5790646	5895930	6013278	6139127	6267968	6395713
Latvia	2663151	2650581	2614338	2563290	2520742	2485056	2457222	2432851	2410019	2390482	2372985	2355011	2338624	2325342	2312819	2300512	2287948	2276100	2266094	2254834	2239008
Lebanon	2703019	2752473	2821868	2900862	2974647	3033406	3070984	3092718	3114014	3156706	3235380	3357600	3515604	3690110	3853582	3986865	4079823	4139813	4186088	4246924	4341092
Lesotho	1597534	1627900	1660360	1693459	1725118	1753824	1779197	1801679	1821609	1839611	1856225	1871500	1885487	1898757	1912022	1925844	1940413	1955784	1972199	1989873	2008921
Liberia	2102877	2066060	2028672	2006349	2019148	2079921	2197801	2365290	2558085	2741755	2891968	2998770	3070673	3124222	3184643	3269786	3384791	3522294	3672714	3821440	3957990
Libya	4259811	4359515	4459214	4558021	4654483	4747619	4837354	4924347	5009240	5092939	5176185	5258677	5340389	5422612	5507000	5594450	5686475	5782108	5876805	5964325	6040612
Lithuania	3697838	3704134	3700114	3682613	3657144	3629102	3601613	3575137	3549331	3524238	3499536	3481292	3469070	3454205	3435591	3414304	3394082	3375618	3358115	3339456	3286820
Luxembourg	381850	387000	392175	397475	402925	408625	414225	419450	424700	430475	436300	441525	446175	451630	458095	465158	472637	479993	488650	497783	506953
Madagascar	11545782	11898267	12263899	12643864	13039754	13452526	13882646	14329239	14790245	15262817	15744811	16235767	16736029	17245275	17763367	18290394	18826126	19371023	19926785	20495695	21079532
Malawi	9447123	9657518	9759434	9800635	9851737	9964065	10153315	10404259	10700180	11012707	11321496	11623166	11926778	12238739	12569091	12924746	13307535	13713758	14138207	14573338	15013694
Malaysia	18211097	18709963	19205112	19701410	20206546	20725374	21259831	21805835	22355057	22896048	23420751	23925742	24413795	24890654	25365089	25843466	26327098	26813819	27302348	27790324	28275835
Maldives	215859	221963	227863	233611	239291	244965	250659	256347	261973	267456	272745	277825	282743	287594	292505	297576	302825	308239	313843	319660	325694
Mali	7964066	8130473	8322743	8535338	8759442	8988853	9222157	9462256	9712365	9977308	10260577	10562768	10882662	11219737	11572936	11941258	12325545	12725629	13138299	13559296	13985961
Malta	354170	357727	361260	364704	367941	370433	372687	375236	377516	379360	381363	393028	395969	398582	401268	403837	406408	409050	411950	413991	415995
Mauritania	2024163	2081380	2140957	2202966	2267433	2334388	2403805	2475726	2550307	2627739	2708095	2791403	2877431	2965667	3055425	3146164	3237713	3330037	3422901	3516077	3609420
Mauritius	1058775	1070266	1084441	1097374	1112846	1122457	1133996	1148284	1160421	1175267	1186873	1199881	1210196	1222811	1233386	1243253	1252698	1260403	1268565	1275032	1280924
Mexico	86077004	87890094	89757916	91653826	93541577	95392647	97201533	98968558	100678867	102316781	103873607	105339877	106723661	108056312	109381550	110731826	112116694	113529819	114968039	116422752	117886404
Monaco	29438	29626	29864	30138	30423	30700	30971	31242	31517	31795	32081	32366	32653	32968	33346	33808	34369	35013	35686	36314	36845
Mongolia	2184159	2217937	2243525	2263224	2280519	2298063	2316598	2335723	2355618	2376197	2397473	2419669	2443231	2468595	2496248	2526502	2559496	2595068	2632834	2672223	2712738
Montenegro	614601	616158	616630	616282	615521	614669	613774	612812	611947	611367	611196	611525	612325	613448	614670	615820	616854	617800	618649	619408	620078
Morocco	24674974	25128064	25569662	26000345	26421309	26833093	27237150	27632321	28013585	28374203	28710123	29021156	29311443	29586937	29855820	30125445	30395097	30667086	30955151	31276564	31642360
Mozambique	13567959	13893546	14350459	14893218	15453464	15981571	16463426	16914628	17350739	17798102	18275618	18785719	19319894	19873460	20438827	21010376	21587317	22171404	22762525	23361025	23967265
Myanmar	42123003	42782387	43422423	44052710	44686091	45329862	45991828	46664455	47321204	47925630	48453000	48894203	49261313	49577152	49875169	50181020	50500070	50828959	51174018	51540490	51931231
Namibia	1415447	1466152	1513689	1559480	1605828	1654214	1705309	1757969	1809719	1857149	1897953	1931282	1958303	1981237	2003320	2027026	2052931	2080700	2110791	2143498	2178967
Nepal	18111200	18569445	19050879	19551500	20065413	20587157	21115271	21647305	22175431	22690158	23184177	23655119	24102862	24525527	24921910	25292058	25634043	25950022	26249412	26544943	26846016
Netherlands	14951510	15069798	15184166	15290368	15382838	15459006	15530498	15610650	15707209	15812088	15925513	16046180	16148929	16225302	16281779	16319868	16346101	16381696	16445593	16530388	16615394
New Zealand	3329800	3495100	3531700	3572200	3620000	3673400	3732000	3781300	3815000	3835100	3857700	3880500	3948500	4027200	4087500	4133900	4184600	4228300	4268900	4315800	4367800
Nicaragua	4137788	4237154	4342319	4450371	4557125	4659458	4756631	4849272	4937320	5021079	5100920	5176685	5248577	5317878	5386299	5455219	5524927	5595533	5667983	5743329	5822209
Niger	7753907	8004058	8270248	8552812	8851763	9167078	9499605	9849621	10215806	10596258	10989815	11396434	11817297	12254040	12708897	13183798	13679705	14197289	14737895	15302948	15893746
Nigeria	95617350	98085373	100592242	103144749	105752796	108424827	111166210	113979481	116867371	119831888	122876727	126004992	129224641	132550146	135999250	139585891	143314909	147187353	151208080	155381020	159707780
North Korea	20194361	20510215	20838090	21166238	21478552	21763678	22016518	22240833	22444993	22641754	22840225	23043449	23248059	23449180	23639303	23813333	23969917	24111989	24243894	24371865	24500520
Norway	4241473	4261732	4286401	4311991	4336613	4359184	4381336	4405157	4431464	4461913	4490967	4513751	4538159	4564855	4591910	4623291	4660677	4709153	4768212	4828726	4889252
Oman	1810103	1885036	1965586	2043912	2109246	2154600	2175998	2177723	2171135	2172287	2192535	2239025	2308409	2389121	2464001	2522325	2554905	2569739	2593523	2663224	2802768
Pakistan	111090879	114229172	117291344	120336722	123450933	126689577	130083700	133597492	137139290	140580398	143832014	146857081	149693684	152419974	155151394	157971415	160905794	163928329	167008083	170093999	173149306
Panama	2486776	2539140	2592117	2645922	2700823	2757004	2814525	2873288	2933100	2993685	3054812	3116409	3178450	3240805	3303335	3365929	3428509	3491034	3553480	3615846	3678128
Papua New Guinea	4157903	4261797	4369087	4480243	4595761	4715929	4841020	4970823	5104516	5240941	5379226	5518971	5660267	5803302	5948461	6095959	6245797	6397623	6550877	6704829	6858945
Paraguay	4249747	4360358	4470934	4581390	4691695	4801834	4911701	5021271	5130723	5240321	5350253	5460621	5571371	5682350	5793330	5904170	6014781	6125285	6236005	6347383	6459721
Peru	21772035	22213359	22649612	23081735	23511358	23939261	24365985	24789855	25206817	25611482	26000080	26372358	26729909	27073334	27403845	27723281	28030688	28328410	28625628	28934303	29262830
Philippines	61948688	63476449	64996507	66517085	68050807	69606539	71184718	72780928	74393147	76018006	77651848	79297756	80953652	82604681	84231329	85821214	87366573	88875548	90371287	91886400	93444322
Poland	38110782	38246193	38363667	38461408	38542652	38594998	38624370	38649660	38663481	38660271	38453757	38248076	38230364	38204570	38182222	38165445	38141267	38120560	38125759	38151603	38183683
Portugal	9983218	9967878	9969953	9982591	10004081	10030376	10057861	10091120	10129290	10171949	10225836	10292999	10368403	10441075	10501970	10549424	10584344	10608335	10622413	10632482	10637346
Qatar	476517	485129	489606	491996	495106	501154	512476	529491	550367	572155	593693	611808	629745	660238	720383	821159	967602	1152459	1359114	1564082	1749713
Romania	23201835	23001155	22794284	22763280	22730211	22684270	22619004	22553978	22507344	22472040	22442971	22131970	21803129	21742013	21684890	21634371	21587666	21546873	21513622	21480401	21438001
Russia	148292000	148624000	148689000	148520000	148336000	148141000	147739000	147304000	146899000	146309000	146303000	1.4595e+08	1.453e+08	1.44599e+08	1.4385e+08	143150000	142500000	142100000	141950000	141910000	142389000
Rwanda	7214696	6973664	6545100	6066268	5728464	5663838	5929575	6470628	7169658	7853015	8395577	8760003	8987523	9126167	9254379	9429457	9660946	9928143	10222961	10529668	10836732
Samoa	162865	164073	165568	167206	168786	170158	171276	172191	172979	173758	174614	175567	176592	177677	178794	179928	181073	182240	183444	184704	186029
San Marino	24135	24441	24766	25093	25402	25680	25914	26114	26321	26594	26969	27467	28064	28700	29290	29775	30130	30377	30549	30698	30861
Sao Tome and Principe	117395	120154	122929	125628	128135	130378	132323	134029	135650	137396	139428	141783	144447	147455	150842	154615	158806	163390	168253	173240	178228
Saudi Arabia	16206078	16739895	17263613	17758096	18197011	18567343	18848350	19060850	19282965	19620692	20144584	20891594	21825217	22852333	23839231	24690067	25371936	25915624	26366358	26796375	27258387
Senegal	7514110	7749606	7990968	8234586	8475766	8711528	8940298	9164050	9387783	9618564	9861679	10119118	10390050	10673535	10967568	11270826	11582925	11904974	12238791	12586827	12950564
Serbia	7586000	7595636	7.64642e+06	7.69931e+06	7.73464e+06	7.73899e+06	7.70888e+06	7.64963e+06	7567745	7540401	7516346	7503433	7500031	7480591	7463157	7440769	7411569	7381579	7350221	7320807	7291436
Seychelles	70000	70755	71657	72711.4	73924.6	75304	76417	77319	78846	80410	81131	81202	83700	82800	82500	82900	84600	85033	86956	87298	89770
Sierra Leone	4042678	4053257	4031730	3991434	3951544	3927105	3919708	3928313	3961869	4030443	4139757	4295667	4493047	4712763	4928175	5119895	5280909	5416015	5532139	5641182	5751976
Singapore	3047000	3135100	3230700	3313500	3419000	3524500	3670700	3796000	3927200	3958700	4027900	4138000	4176000	4114800	4166700	4265800	4401400	4588600	4839400	4987600	5076700
Slovakia	5299187	5303294	5305016	5325305	5346331	5361999	5373361	5383291	5390516	5396020	5388720	5378867	5379056	5379607	5382438	5387001	5391409	5397318	5406626	5418590	5430099
Slovenia	1998161	1999429	1996498	1991746	1989443	1989872	1988628	1985956	1981629	1983045	1988925	1992060	1994530	1995733	1997012	2000474	2006868	2018122	2021316	2039669	2048583
Somalia	6321615	6319531	6294017	6269244	6278911	6346440	6481035	6673254	6904978	7149044	7385416	7609265	7825924	8037706	8249965	8466938	8687671	8910851	9140259	9380854	9636173
South Africa	35200000	3.59331e+07	3.66907e+07	3.74738e+07	3.82832e+07	39120000	4.00002e+07	4.09261e+07	4.18997e+07	4.29235e+07	44000000	44909738	45533292	46116494	46664771	47198469	47730946	48257282	48793022	49320150	49991300
South Korea	42869000	43268000	43663000	44056000	44453000	45093000	45525000	45954000	46287000	46617000	47008000	47357000	47622000	47859000	48039000	48138000	48372000	48598000	48949000	49182000	49410000
Spain	38850435	38939049	39067745	39189400	39294967	39387017	39478186	39582413	39721108	39926268	40263216	40720484	41313973	42004522	42691689	43398143	44116441	44878945	45555716	45908594	46070971
Sri Lanka	17015000	17267000	17426000	17646000	17891000	18136000	18336000	18568000	18784000	19056000	19102000	18797000	18921000	19173000	19435000	19644000	19858000	20039000	20217000	20450000	20653000
Suriname	406764	412884	418700	424326	429968	435776	441734	447771	453920	460215	466668	473312	480099	486867	493394	499523	505186	510433	515372	520173	524960
Swaziland	862728	887248	907947	926224	944223	963428	984506	1006760	1028694	1048151	1063715	1074761	1082183	1087929	1094758	1104642	1118253	1134977	1153929	1173678	1193148
Sweden	8558835	8617375	8668067	8718561	8780745	8826939	8840998	8846062	8850974	8857874	8872109	8895960	8924958	8958229	8993531	9029572	9080505	9148092	9219637	9298515	9378126
Switzerland	6715519	6799978	6875364	6938265	6993795	7040687	7071850	7088906	7110001	7143991	7184250	7229854	7284753	7339001	7389625	7437115	7483934	7551117	7647675	7743831	7824909
Syria	12451539	12818302	13187960	13562742	13945646	14338240	14746306	15168523	15591261	15995760	16371208	16700984	16994676	17298476	17676012	18167367	18804914	19561477	20346056	21031546	21532647
Tajikistan	5297286	5417554	5523207	5616797	5702611	5784330	5862347	5937177	6012933	6094661	6186152	6289340	6404118	6529609	6663929	6805655	6954522	7111025	7275252	7447396	7627326
Tanzania	25484814	26337403	27236099	28157055	29067333	29944302	30780453	31586039	32378333	33183093	34020512	34895398	35806497	36760831	37765139	38824384	39942347	41119693	42353790	43639752	44973330
TFYR Macedonia	2009710	2004813	1993080	1978999	1968851	1967013	1975207	1991687	2013117	2034487	2052129	2065098	2074441	2080866	2085728	2090044	2093801	2096620	2098769	2100558	2102216
Thailand	56582726	57184324	57661001	58069612	58491145	58983954	59562136	60206941	60903042	61623143	62343379	63069070	63797841	64488338	65087400	65559487	65883961	66076927	66185340	66277335	66402316
Togo	3787602	3887716	3985364	4082422	4181481	4284497	4392177	4504291	4620710	4740974	4864753	4992225	5123674	5258956	5397851	5540214	5685845	5834806	5987491	6144457	6306014
Trinidad and Tobago	1221904	1229906	1237486	1244410	1250316	1255001	1258365	1260677	1262544	1264781	1267980	1272347	1277723	1283868	1290379	1296933	1303478	1310040	1316449	1322518	1328095
Tunisia	8154400	8318200	8489900	8657400	8815400	8957500	9089300	9215000	9333300	9455900	9563500	9673600	9781900	9839800	9932400	10029000	10127900	10225100	10328900	10439600	10549100
Turkey	53994605	54911233	55815175	56713073	57613441	58522320	59442502	60372413	61308204	62243779	63174483	64100297	65022300	65938265	66845635	67743052	68626337	69496513	70363511	71241080	72137546
Turkmenistan	3668000	3772350	3881973	3991917	4095512	4188010	4267690	4335991	4395293	4449427	4501419	4551762	4600171	4648037	4696876	4747839	4801595	4858236	4917543	4978962	5041995
Uganda	17534839	18156095	18788440	19430461	20081152	20740726	21407693	22084527	22780451	23507800	24275641	25088033	25943441	26838428	27766986	28724869	29711397	30728747	31778799	32864328	33987213
Ukraine	51892000	5.20005e+07	5.21503e+07	5.21792e+07	5.1921e+07	5.15123e+07	5.10572e+07	5.05941e+07	5.01439e+07	4.96733e+07	4.91758e+07	4.86839e+07	48202500	47812950	47451600	47105150	46787750	46509350	46258200	46053300	45870700
United Arab Emirates	1806498	1908002	2012977	2121143	2232159	2346305	2470810	2608993	2753498	2893648	3026352	3132104	3223969	3369254	3658658	4148883	4875639	5797347	6798635	7718319	8441537
United Kingdom	57247586	57424897	57580402	57718614	57865745	58019030	58166950	58316954	58487141	58682466	58892514	59107960	59325809	59566259	59867866	60224307	60595632	60986649	61393521	61811027	62271177
United States	249623000	252981000	256514000	259919000	263126000	266278000	269394000	272657000	275854000	279040000	282162411	284968955	287625193	290107933	292805298	295516599	298379912	301231207	304093966	306771529	309326225
Uruguay	3109941	3131936	3154657	3177867	3201235	3224383	3247585	3270549	3291677	3308884	3320841	3326762	3327500	3325411	3323822	3325155	3330217	3338384	3348898	3360431	3371982
Uzbekistan	20510000	20952000	21449000	21942000	22377000	22785000	23225000	23667000	24051000	24311650	24650400	24964450	25271850	25567650	25864350	26167000	26488250	26868000	27302800	27767400	28562400
Vanuatu	146633	150779	155242	159814	164209	168236	171802	175004	178074	181346	185058	189285	193950	198952	204135	209375	214654	220001	225398	230833	236299
Venezuela	19740786	20218813	20691641	21160262	21626607	22092144	22556838	23020184	23482700	23945002	24407553	24870441	25333622	25797219	26261326	26725897	27190882	27655937	28120312	28583040	29043283
Viet Nam	66016700	67242400	68450100	69644500	70824500	71995500	73156700	74306900	75456300	76596700	77630900	78621000	79538700	80468400	81437700	82393500	83313000	84221100	85122300	86025000	86932500
Yemen	11790249	12384543	13040955	13726827	14396720	15018201	15578640	16088019	16564235	17035531	17522537	18029989	18551068	19081306	19612696	20139661	20661714	21182162	21703571	22229625	22763008
Zambia	7844516	8038236	8229480	8423058	8625477	8841338	9073311	9320089	9577483	9839179	10100981	10362137	10625423	10894519	11174650	11470022	11781612	12109620	12456527	12825031	13216985
Zimbabwe	10461782	10733048	10981267	11210802	11428655	11639364	11846110	12045813	12229500	12384727	12503652	12586763	12640922	12673103	12693047	12710589	12724308	12740160	12784041	12888918	13076978

## Sheet: gdpPC (ln)
GDP/capita (ln)
	GDPpc90	GDPpc91	GDPpc92	GDPpc93	GDPpc94	GDPpc95	GDPpc96	GDPpc97	GDPpc98	GDPpc99	GDPpc00	GDPpc01	GDPpc02	GDPpc03	GDPpc04	GDPpc05	GDPpc06	GDPpc07	GDPpc08	GDPpc09	GDPpc10
Afghanistan	6.19038	6.00222	5.92736	5.54601	5.21141	5.55178	5.45157	5.36642	5.29527	5.22068	5.1341	5.03979	5.50127	5.54003	5.52488	5.58483	5.64197	5.76356	5.76104	5.89526	5.90254
Albania	7.34205	7.00978	6.9388	7.03909	7.1285	7.26124	7.35337	7.24157	7.32959	7.45849	7.52656	7.60869	7.657	7.72026	7.78263	7.84488	7.90296	7.96454	8.04024	8.07445	8.11347
Algeria	7.87241	7.83572	7.82998	7.78641	7.75645	7.77436	7.79664	7.79095	7.82516	7.84198	7.84967	7.86185	7.89472	7.94831	7.98427	8.0192	8.02304	8.03565	8.04162	8.04709	8.06105
Andorra	10.3066	10.2928	10.2635	10.2181	10.2141	10.2232	10.2621	10.3517	10.3877	10.4234	10.4147	10.4775	10.4683	10.4926	10.5258	10.5604	10.6009	10.6097	10.583	10.5476	10.5223
Angola	7.44541	7.42489	7.3324	7.02516	7.00634	7.11578	7.26984	7.29649	7.26978	7.27367	7.27314	7.27153	7.37294	7.37013	7.4409	7.59246	7.72871	7.90336	7.99937	7.99011	7.99166
Antigua	9.1879	9.20668	9.19888	9.22609	9.26038	9.18293	9.21452	9.24072	9.26187	9.28559	9.29738	9.24877	9.26401	9.31692	9.35486	9.4039	9.52001	9.60085	9.58995	9.45265	9.35951
Argentina	8.12115	8.20725	8.29194	8.3395	8.38343	8.34203	8.38353	8.44949	8.47561	8.43001	8.41151	8.35643	8.23163	8.30724	8.38482	8.46382	8.5363	8.61055	8.66722	8.66697	8.7459
Armenia	7.02764	6.91274	6.39014	6.32132	6.39717	6.48431	6.55719	6.6012	6.67993	6.71813	6.78116	6.87769	7.02214	7.15713	7.26011	7.39351	7.52147	7.65465	7.72597	7.57654	7.60002
Australia	NA	NA	NA	NA	NA	NA	NA	NA	NA	NA	NA	NA	NA	NA	NA	NA	NA	NA	NA	NA	NA
Austria	10.2414	10.2653	10.275	10.272	10.2919	10.3167	10.3397	10.3614	10.3974	10.4303	10.4639	10.4686	10.4805	10.4842	10.5036	10.5205	10.5516	10.5841	10.594	10.5521	10.5694
Azerbaijan	7.42101	7.39846	7.12713	6.84927	6.61691	6.47965	6.48202	6.52881	6.61433	6.6769	6.7739	6.86057	6.95357	7.05178	7.13971	7.36415	7.6492	7.86142	7.94253	8.01025	8.04755
Bahamas	9.98586	9.92475	9.86677	9.85119	9.86498	9.8926	9.9211	9.96893	10.0325	10.0531	10.0792	10.0877	10.0946	10.0608	10.0484	10.0612	10.0664	10.0618	10.0201	9.95274	9.93772
Bahrain	9.47246	9.48976	9.53944	9.59429	9.59286	9.58802	9.59058	9.58938	9.60198	9.60762	9.61831	9.61471	9.61818	9.63559	9.62964	9.63577	9.6221	9.62047	9.6037	9.56882	9.56383
Bangladesh	5.55926	5.56924	5.58819	5.61122	5.62997	5.65696	5.68125	5.71315	5.74403	5.77225	5.81157	5.8454	5.87185	5.90729	5.95349	5.99798	6.05013	6.10152	6.15131	6.19682	6.24495
Barbados	9.46199	9.41898	9.34339	9.35244	9.38696	9.40401	9.4405	9.4837	9.51715	9.51794	9.53704	9.50657	9.50898	9.5239	9.53279	9.56701	9.61751	9.62945	9.62755	9.58075	9.57778
Belarus	7.75536	7.74092	7.63735	7.55648	7.43341	7.32629	7.35702	7.46941	7.55523	7.59252	7.65178	7.70567	7.76091	7.83544	7.9505	8.04763	8.14904	8.23594	8.33682	8.34056	8.41691
Belgium	10.2427	10.2571	10.2683	10.2547	10.2834	10.3048	10.317	10.3513	10.3683	10.4008	10.4344	10.439	10.448	10.4518	10.4797	10.4916	10.5113	10.5324	10.5343	10.4981	10.5129
Belize	7.92356	7.92889	7.96919	8.01337	8.01811	8.03637	8.02621	8.03314	8.03969	8.09381	8.1867	8.20759	8.23083	8.2943	8.31399	8.31868	8.34771	8.32495	8.33661	8.31122	8.31341
Benin	6.08889	6.09454	6.0867	6.10614	6.09023	6.15295	6.164	6.19025	6.2004	6.22323	6.24019	6.26886	6.27924	6.28405	6.28178	6.27779	6.28319	6.29765	6.31655	6.31349	6.31
Bhutan	6.45285	6.46179	6.51023	6.54783	6.61944	6.68989	6.74515	6.78568	6.8213	6.87026	6.89932	6.94915	7.02158	7.06572	7.095	7.13806	7.18128	7.32567	7.35265	7.40004	7.49385
Bolivia	6.72607	6.7537	6.74639	6.76466	6.78714	6.8101	6.83059	6.8572	6.88498	6.86833	6.87254	6.86899	6.87364	6.88097	6.90309	6.92832	6.95794	6.986	7.02951	7.04646	7.0707
Bosnia and Herzegovina	6.39238	6.32858	6.31622	6.35911	6.52385	6.75138	7.19456	7.49239	7.61689	7.67776	7.70878	7.7205	7.76513	7.80351	7.86659	7.94511	8.0042	8.06522	8.12143	8.09388	8.103
Botswana	NA	NA	NA	NA	NA	NA	NA	NA	NA	NA	NA	NA	NA	NA	NA	NA	NA	NA	NA	NA	NA
Brazil	8.29364	8.28728	8.26683	8.29857	8.34014	8.36621	8.37215	8.39006	8.37527	8.36297	8.39071	8.38973	8.40235	8.40069	8.4439	8.46349	8.49165	8.54093	8.582	8.56972	8.63351
Brunei	10.1973	10.1999	10.218	10.1931	10.1968	10.2144	10.2177	10.1787	10.1497	10.1571	10.163	10.1683	10.185	10.1929	10.1779	10.1625	10.187	10.1707	10.1341	10.0999	10.1101
Bulgaria	8.00986	7.93153	7.86699	7.86005	7.88146	7.91412	7.82059	7.76931	7.81526	7.84363	7.90425	7.96344	8.028	8.08732	8.15806	8.22502	8.29339	8.36099	8.42581	8.37452	8.38517
Burkina Faso	5.61365	5.67374	5.64909	5.65608	5.64183	5.66998	5.74684	5.78029	5.82282	5.85513	5.84535	5.88068	5.89438	5.94044	5.95505	6.00881	6.04007	6.05094	6.07793	6.07785	6.12519
Cambodia	5.43937	5.47769	5.50964	5.51382	5.55335	5.57891	5.59447	5.62199	5.64579	5.73504	5.79738	5.85549	5.9004	5.96448	6.0464	6.1552	6.24274	6.3259	6.37671	6.36307	6.40551
Cameroon	6.87713	6.80938	6.74934	6.68857	6.65907	6.67096	6.69267	6.7174	6.73846	6.75178	6.76633	6.78429	6.79754	6.81111	6.82157	6.81843	6.82435	6.83063	6.83335	6.82685	6.83305
Canada	10.203	10.1682	10.1647	10.1768	10.2141	10.2336	10.2388	10.2697	10.3012	10.3467	10.3889	10.3965	10.4163	10.425	10.4457	10.4656	10.4853	10.4963	10.4914	10.4511	10.471
Cape Verde	7.00649	6.99887	7.00351	7.04674	7.08665	7.13365	7.17537	7.22775	7.28868	7.38163	7.43292	7.47371	7.50688	7.53581	7.5636	7.61611	7.70586	7.78515	7.84334	7.87619	7.925
Central African Republic	5.96335	5.95242	5.91541	5.88784	5.91444	5.9415	5.8405	5.87793	5.90125	5.93873	5.93868	5.92706	5.90402	5.81447	5.82521	5.83161	5.85089	5.86895	5.87009	5.86784	5.87843
Chad	5.86108	5.9114	5.95691	5.90764	5.93051	5.91174	5.89597	5.92069	5.95321	5.91276	5.87113	5.94235	5.98548	6.08058	6.33351	6.37416	6.34222	6.31161	6.28404	6.2938	6.39981
Chile	8.29805	8.35655	8.45395	8.50327	8.54128	8.62585	8.68209	8.73183	8.75027	8.7299	8.76152	8.78284	8.79298	8.82033	8.87741	8.92692	8.97214	9.01255	9.03526	9.01535	9.0652
China	6.14895	6.22313	6.34401	6.46323	6.57486	6.66767	6.75258	6.83125	6.89707	6.96184	7.03491	7.10738	7.18778	7.27686	7.36714	7.46832	7.58229	7.70985	7.79639	7.87943	7.97264
Colombia	7.95016	7.95064	7.97131	8.00817	8.03996	8.07251	8.07491	8.09093	8.07917	8.0191	8.03115	8.03137	8.04002	8.06267	8.09909	8.12976	8.17948	8.23134	8.25159	8.25368	8.27899
Congo	7.50494	7.50222	7.50186	7.46585	7.38279	7.39474	7.40887	7.37414	7.3824	7.32857	7.37507	7.38737	7.40811	7.39217	7.40217	7.44896	7.48063	7.43426	7.46105	7.50322	7.55801
Costa Rica	8.07023	8.06776	8.13105	8.1785	8.20048	8.21431	8.19803	8.22701	8.28265	8.33766	8.3329	8.32248	8.33126	8.37463	8.39848	8.43845	8.50599	8.56638	8.57788	8.55262	8.58363
Cote dIvoire	7.00904	6.97598	6.93669	6.90046	6.8905	6.92877	6.96528	6.99292	7.01706	7.01289	6.96523	6.94864	6.91643	6.88872	6.8872	6.88983	6.88147	6.88131	6.88703	6.90579	6.91533
Croatia	9.08347	8.90477	8.7891	8.66811	8.72301	8.78503	8.88098	8.92956	8.96625	8.9394	9.00473	9.03748	9.0851	9.13742	9.1781	9.21933	9.26795	9.31822	9.3393	9.26842	9.2568
Cuba	8.1985	8.07753	7.94763	7.78065	7.78251	7.80191	7.87293	7.89645	7.89441	7.95108	8.00524	8.03325	8.04416	8.07836	8.13203	8.23655	8.34966	8.41972	8.46053	8.47559	8.49981
Cyprus	9.40253	9.38823	9.45559	9.44017	9.47436	9.54745	9.5448	9.54796	9.57729	9.60537	9.63524	9.65558	9.65769	9.65772	9.68165	9.70313	9.72848	9.76417	9.78632	9.75518	9.75621
Czech Republic	9.18777	9.0667	9.0606	9.06018	9.0885	9.14947	9.19503	9.18754	9.18613	9.2038	9.24593	9.27993	9.30429	9.34101	9.3865	9.44991	9.51451	9.56396	9.58579	9.53366	9.55518
Denmark	10.5035	10.5139	10.5301	10.5259	10.5763	10.6013	10.6236	10.6509	10.6686	10.6906	10.7219	10.7254	10.7268	10.7279	10.7481	10.7695	10.7996	10.8108	10.7971	10.7316	10.7401
Djibouti	6.82549	6.75582	6.78576	6.81331	6.77195	6.80943	6.73943	6.76683	6.74765	6.75259	6.74981	6.75473	6.76591	6.78321	6.7987	6.81619	6.92173	6.95647	6.99867	7.03304	7.05274
Dominican Republic	7.67635	7.66389	7.74403	7.79436	7.7983	7.83361	7.88503	7.94518	7.9966	8.04559	8.08485	8.08722	8.12815	8.1105	8.10865	8.18257	8.26953	8.33665	8.37391	8.39421	8.45555
DR Congo	5.68468	5.56923	5.41857	5.2338	5.15794	5.13341	5.09624	5.01872	4.98137	4.9173	4.82296	4.77613	4.78259	4.80992	4.84492	4.8911	4.9169	4.94927	4.98088	4.98023	5.02186
Ecuador	7.71342	7.73923	7.7516	7.74949	7.77363	7.76949	7.77212	7.7911	7.79163	7.71508	7.73596	7.76284	7.77724	7.79046	7.85642	7.8941	7.9228	7.92566	7.97862	7.96556	7.9843
Egypt	6.76074	6.79429	6.84181	6.85452	6.87778	6.90692	6.94133	6.97929	7.00316	7.04678	7.08338	7.102	7.11714	7.13141	7.15524	7.18232	7.23176	7.28341	7.33566	7.36425	7.39787
El Salvador	7.50406	7.52415	7.58117	7.63676	7.68124	7.73094	7.73769	7.77096	7.80099	7.82918	7.84544	7.85794	7.87724	7.89649	7.91136	7.94269	7.9771	8.01048	8.01844	7.98147	7.98943
Eritrea	5.10213	5.19269	5.28461	5.40198	5.58557	5.59618	5.66454	5.71585	5.70543	5.67326	5.50416	5.54772	5.53439	5.46385	5.43601	5.42182	5.37547	5.35551	5.22002	5.22592	5.21518
Estonia	8.81733	8.73897	8.51935	8.48598	8.48725	8.54687	8.60597	8.72263	8.77569	8.78029	8.87984	8.94473	9.01228	9.09082	9.15547	9.24267	9.34076	9.41441	9.37275	9.22139	9.25423
Ethiopia	4.95486	4.84515	4.71667	4.80715	4.80748	4.83439	4.92706	4.93224	4.86215	4.88395	4.91425	4.96515	4.9513	4.90068	4.99952	5.08325	5.15863	5.23999	5.3157	5.37359	5.46556
Fiji	7.96217	7.92569	7.95168	7.95469	7.96631	8.00312	8.03839	8.0744	8.04091	8.046	8.12361	8.10243	8.11904	8.14923	8.15542	8.20398	8.21558	8.19772	8.1976	8.17434	8.1629
Finland	10.2443	10.177	10.1359	10.1229	10.1545	10.1896	10.2213	10.2786	10.325	10.361	10.4108	10.4311	10.4469	10.4644	10.5019	10.5273	10.5666	10.6143	10.6126	10.5185	10.5467
France	10.2328	10.2406	10.2503	10.2393	10.2578	10.2745	10.2815	10.2996	10.3291	10.3564	10.3857	10.3966	10.3986	10.4004	10.4182	10.4288	10.4462	10.4626	10.4562	10.4191	10.4305
Gabon	8.97886	9.01126	8.95321	8.95038	8.97753	9.00009	9.00992	9.04015	9.04402	8.90688	8.86918	8.85806	8.82669	8.82933	8.80217	8.83302	8.78486	8.81566	8.80861	8.78027	8.81035
Gambia	6.0467	6.04008	6.0433	6.04598	6.03376	6.01118	6.02486	6.0011	6.00875	6.04617	6.07621	6.10212	6.07562	6.06683	6.12326	6.08273	6.06747	6.08184	6.10492	6.13427	6.16163
Georgia	7.81857	7.57159	6.97501	6.62073	6.52126	6.5733	6.70546	6.82395	6.86435	6.90042	6.92635	6.98053	7.04055	7.1519	7.2113	7.29297	7.37431	7.49284	7.51676	7.47211	7.52331
Germany	10.2364	10.2789	10.2903	10.2736	10.2946	10.3083	10.3133	10.329	10.3473	10.3652	10.394	10.4073	10.4057	10.4014	10.4132	10.4206	10.458	10.4915	10.5042	10.4541	10.4964
Ghana	6.39022	6.41376	6.42373	6.44333	6.4487	6.46267	6.48354	6.50167	6.52501	6.54548	6.56299	6.5828	6.6044	6.62961	6.6558	6.68993	6.70842	6.74502	6.80035	6.82103	6.8613
Greece	9.64109	9.66188	9.65784	9.63253	9.644	9.6571	9.67341	9.70287	9.73055	9.75978	9.80038	9.83852	9.86891	9.92338	9.96267	9.98141	10.0314	10.0569	10.0514	10.0143	9.9763
Grenada	8.33014	8.36394	8.36714	8.34355	8.36517	8.38265	8.42605	8.47508	8.55178	8.61767	8.7292	8.68705	8.70579	8.78421	8.71451	8.82531	8.80284	8.84402	8.84967	8.77587	8.77641
Guatemala	7.47399	7.48676	7.51073	7.52595	7.54228	7.56758	7.57373	7.59308	7.61682	7.63424	7.646	7.64482	7.65808	7.65814	7.66421	7.67144	7.69919	7.73581	7.74359	7.72418	7.72797
Guinea	5.63901	5.59983	5.57355	5.56484	5.55246	5.5561	5.57404	5.59994	5.62558	5.65285	5.66455	5.68397	5.71789	5.71241	5.71632	5.72512	5.7116	5.70404	5.725	5.69728	5.68989
Guyana	6.99083	7.05141	7.12716	7.20471	7.28399	7.32949	7.40163	7.45767	7.43573	7.46023	7.44176	7.45974	7.46623	7.45216	7.48016	7.45527	7.49935	7.54505	7.55773	7.58355	7.6128
Haiti	6.40653	6.38897	6.22789	6.18403	6.07837	6.10255	6.1104	6.11856	6.12198	6.13108	6.12268	6.09578	6.07738	6.0657	6.01512	6.01872	6.0273	6.04695	6.04235	6.05764	5.9886
Honduras	7.04503	7.04926	7.07676	7.11073	7.07212	7.08772	7.0996	7.12603	7.13309	7.09296	7.12808	7.1344	7.15092	7.17521	7.21562	7.2544	7.29811	7.33832	7.35991	7.31844	7.32573
Hungary	9.0423	8.91575	8.88502	8.88038	8.9108	8.92697	8.9303	8.96311	9.00536	9.03967	9.08365	9.12239	9.16932	9.20996	9.25903	9.2999	9.33969	9.34239	9.35304	9.28453	9.29988
Iceland	10.6046	10.5907	10.5439	10.5467	10.5735	10.5693	10.6106	10.6504	10.7009	10.729	10.7576	10.7828	10.7752	10.7924	10.859	10.913	10.9355	10.9684	10.9616	10.8901	10.8506
India	6.00155	5.98588	6.01922	6.04856	6.10189	6.15724	6.2106	6.23677	6.27762	6.32949	6.35232	6.38677	6.40764	6.47229	6.53671	6.61073	6.68511	6.76488	6.78971	6.85579	6.93409
Indonesia	6.73367	6.80169	6.85433	6.90772	6.96423	7.02751	7.08753	7.11858	6.96327	6.9567	6.9903	7.01168	7.04133	7.07368	7.10843	7.1495	7.18877	7.23606	7.28039	7.31189	7.35866
Iran	7.53536	7.61689	7.66169	7.62904	7.63467	7.64993	7.69378	7.7149	7.72783	7.74917	7.76554	7.77799	7.84135	7.90532	7.94336	7.98295	8.03053	8.09833	8.09229	8.11896	8.16385
Iraq	7.24214	6.13208	6.3309	6.69617	6.6176	6.38386	6.7553	6.92151	7.18909	7.32008	7.30377	7.29694	7.19644	6.76627	7.17195	7.18898	7.26095	7.25081	7.29111	7.32296	7.35373
Ireland	10.0064	10.0169	10.0453	10.0631	10.1165	10.2029	10.2842	10.383	10.4568	10.5503	10.639	10.6747	10.7127	10.7345	10.7589	10.7942	10.823	10.8536	10.8167	10.7531	10.7419
Israel	9.59889	9.60932	9.6467	9.65699	9.70158	9.74146	9.76874	9.77691	9.79439	9.80194	9.86403	9.83822	9.81231	9.80926	9.83889	9.86948	9.90624	9.94199	9.96372	9.94815	9.9772
Italy	10.1501	10.1646	10.1716	10.1624	10.1835	10.212	10.223	10.2409	10.255	10.2693	10.3047	10.3225	10.3239	10.3156	10.3229	10.3248	10.3408	10.3502	10.3309	10.2684	10.2815
Jamaica	8.23512	8.23713	8.3284	8.34049	8.34163	8.34377	8.33491	8.31544	8.29418	8.2972	8.29824	8.30503	8.30689	8.33977	8.34821	8.35246	8.376	8.38547	8.37327	8.33884	8.32228
Japan	10.3474	10.377	10.3826	10.3819	10.3871	10.4025	10.4257	10.4389	10.4161	10.4123	10.4328	10.4342	10.4348	10.4493	10.4723	10.4852	10.5021	10.5237	10.5137	10.458	10.5022
Jordan	7.51754	7.42169	7.50414	7.50267	7.51242	7.53998	7.53007	7.53216	7.53136	7.54658	7.56369	7.59034	7.62225	7.63832	7.69642	7.75212	7.8071	7.86336	7.91124	7.94262	7.94356
Kazakhstan	8.03025	7.90798	7.85401	7.76372	7.6439	7.57539	7.59518	7.62817	7.62638	7.66241	7.75932	7.88807	7.98106	8.06689	8.15149	8.23517	8.32515	8.39708	8.41723	8.40285	8.45869
Kenya	6.31762	6.29843	6.258	6.23005	6.22568	6.2398	6.25278	6.22896	6.2361	6.23112	6.20997	6.22714	6.20599	6.20759	6.23032	6.26082	6.29537	6.33626	6.32473	6.32496	6.35413
Kuwait	9.85661	9.35847	#DIV/0!	#DIV/0!	#DIV/0!	10.3875	10.3606	10.3538	10.3384	10.266	10.2646	10.2285	10.2247	10.3517	10.412	10.4684	10.4947	10.5019	10.4869	10.3522	10.38
Kyrgyzstan	6.54932	6.4502	6.28972	6.12149	5.89764	5.83189	5.88554	5.96549	5.97115	5.99219	6.03329	6.0757	6.06635	6.1238	6.17961	6.16658	6.18638	6.25882	6.32999	6.34637	6.32972
Laos	5.55532	5.56827	5.59353	5.62291	5.67462	5.71756	5.76119	5.80581	5.82448	5.87648	5.91598	5.95681	6.00068	6.04771	6.10142	6.15096	6.21585	6.27165	6.3259	6.37747	6.43547
Latvia	8.66349	8.53355	8.16017	8.05886	8.09735	8.10313	8.15625	8.25339	8.31575	8.35384	8.41709	8.4956	8.57234	8.65129	8.74155	8.84332	8.95454	9.05141	9.02251	8.83234	8.82992
Lebanon	8.16842	8.47382	8.49294	8.53297	8.58484	8.62858	8.66636	8.62615	8.66461	8.64645	8.63519	8.63688	8.62408	8.60749	8.63647	8.60944	8.59337	8.65943	8.73081	8.80256	8.84829
Lesotho	6.21798	6.22408	6.27613	6.29009	6.32141	6.32494	6.36769	6.39052	6.40029	6.41977	6.46089	6.49412	6.49198	6.53081	6.54653	6.56599	6.60063	6.63899	6.68318	6.70248	6.74752
Liberia	5.66446	5.52867	5.11483	4.72579	4.47401	4.40076	4.46004	5.11066	5.29208	5.42926	5.5776	5.56969	5.5821	5.19374	5.20026	5.22552	5.31791	5.36062	5.39622	5.43122	5.46621
Libya	8.82621	8.92833	8.89347	8.90279	8.88691	8.84464	8.84703	8.88002	8.82676	8.81766	8.82456	8.81385	8.78585	8.89248	8.92044	9.00263	9.05131	9.08425	9.09464	9.07284	9.10127
Lithuania	8.81143	8.75129	8.51338	8.34105	8.24523	8.27767	8.33634	8.42198	8.50269	8.49952	8.54213	8.6122	8.68186	8.78397	8.86048	8.94172	9.02284	9.12176	9.15566	9.00051	9.0315
Luxembourg	10.8314	10.9009	10.9056	10.9334	10.9572	10.9574	10.9589	11.004	11.0545	11.1218	11.1894	11.2023	11.2321	11.2353	11.2641	11.3017	11.3343	11.3831	11.3728	11.2998	11.308
Madagascar	NA	NA	NA	NA	NA	NA	NA	NA	NA	NA	NA	NA	NA	NA	NA	NA	NA	NA	NA	NA	NA
Malawi	5.31891	5.37199	5.279	5.37707	5.2487	5.32374	5.39726	5.41006	5.40532	5.38888	5.37687	5.29954	5.30195	5.23754	5.35777	5.36203	5.37845	5.44022	5.48981	5.54516	5.58005
Malaysia	8.05424	8.11839	8.17739	8.24623	8.30903	8.37744	8.44731	8.49262	8.39131	8.42696	8.48918	8.47302	8.50533	8.54226	8.58901	8.62227	8.65808	8.70084	8.72997	8.69701	8.74878
Maldives	7.50979	7.55565	7.5901	7.62492	7.66517	7.71026	7.7718	7.85838	7.92566	7.97985	8.00314	7.96251	8.00415	8.11952	8.2202	8.11229	8.27365	8.35628	8.45336	8.38644	8.42339
Mali	5.82601	5.80337	5.87247	5.90768	5.89085	5.92523	5.93128	5.95342	6.005	6.03353	5.97223	6.05523	6.06764	6.11056	6.10182	6.13001	6.14952	6.15965	6.17633	6.18845	6.21399
Malta	9.18955	9.24024	9.27625	9.3106	9.35673	9.41148	9.44249	9.48691	9.53084	9.57208	9.61593	9.5702	9.59045	9.58521	9.57344	9.60306	9.62504	9.66095	9.69422	9.66182	9.67968
Mauritania	6.45521	6.45553	6.44893	6.50351	6.52171	6.46827	6.53933	6.46856	6.46628	6.50095	6.46651	6.4561	6.43238	6.46023	6.4863	6.54293	6.6871	6.675	6.64012	6.61465	6.64299
Mauritius	8.04958	8.07923	8.1263	8.16355	8.19106	8.22568	8.26553	8.30947	8.35791	8.37096	8.43997	8.462	8.47027	8.51665	8.55043	8.56009	8.60003	8.65031	8.6975	8.72468	8.76051
Mexico	8.75843	8.77894	8.79355	8.79197	8.81479	8.73154	8.763	8.81051	8.84246	8.8632	8.91193	8.89758	8.89222	8.89362	8.92132	8.94128	8.9782	8.99875	8.99827	8.92385	8.96322
Monaco	11.6128	11.6168	11.6234	11.6076	11.6204	11.6316	11.6335	11.6463	11.6708	11.6944	11.7216	11.7309	11.7314	11.7307	11.7444	11.7488	11.7883	11.9048	11.8893	11.7488	11.7555
Mongolia	6.74214	6.62977	6.5185	6.47927	6.49439	6.54794	6.56316	6.59415	6.62038	6.64333	6.64492	6.66481	6.70136	6.75874	6.84858	6.90656	6.97568	7.05944	7.13025	7.10264	7.1493
Montenegro	8.35729	8.24041	7.97172	7.51768	7.53372	7.66876	7.91388	7.97919	8.02557	7.93973	8.07559	8.08599	8.10355	8.12624	8.16756	8.20664	8.28716	8.3869	8.45246	8.393	8.41626
Morocco	7.31129	7.36028	7.30171	7.27483	7.35732	7.2738	7.37412	7.33719	7.39743	7.38992	7.39395	7.45598	7.47865	7.53055	7.5684	7.58876	7.65459	7.67238	7.71739	7.75355	7.77804
Mozambique	5.15031	5.17443	5.08834	5.13526	5.1581	5.14662	5.25476	5.33285	5.41919	5.47408	5.46281	5.55088	5.61115	5.64575	5.69358	5.74655	5.80272	5.84631	5.88608	5.92154	5.96145
Myanmar	4.35913	4.33707	4.41445	4.45868	4.51652	4.56939	4.61733	4.65778	4.69215	4.78333	4.90118	4.99957	5.10564	5.22891	5.35012	5.47125	5.5878	5.69456	5.78542	5.87887	5.9704
Namibia	7.88761	7.92387	7.97074	7.9217	7.96302	7.97365	7.97468	7.98558	7.98897	7.99626	8.00882	8.00312	8.036	8.06588	8.17053	8.18375	8.2394	8.2783	8.30568	8.28311	8.33061
Nepal	5.46304	5.49978	5.51444	5.52625	5.57929	5.58772	5.61439	5.64077	5.64567	5.66658	5.7044	5.73905	5.7215	5.74281	5.77254	5.78855	5.81166	5.83295	5.88074	5.91387	5.94964
Netherlands	10.2848	10.301	10.3103	10.3159	10.339	10.3648	10.3936	10.4304	10.4627	10.5018	10.5333	10.5449	10.5393	10.5379	10.5565	10.5744	10.6062	10.6425	10.6565	10.614	10.625
New Zealand	9.95665	9.89719	9.89778	9.94809	9.9837	10.01	10.0261	10.0398	10.0439	10.0886	10.105	10.1343	10.1646	10.1831	10.2027	10.2231	10.2277	10.2523	10.224	10.2225	10.2129
Nicaragua	6.58245	6.55682	6.53617	6.50767	6.51678	6.55202	6.5929	6.61251	6.63096	6.68214	6.70656	6.72099	6.71471	6.72649	6.76546	6.79468	6.82267	6.84575	6.86011	6.8321	6.86229
Niger	5.62187	5.59374	5.5631	5.53876	5.53079	5.52811	5.54212	5.51088	5.59405	5.56737	5.50473	5.54088	5.55604	5.55318	5.50849	5.54338	5.56262	5.55646	5.61064	5.56587	5.60695
Nigeria	6.35631	6.32463	6.30372	6.29935	6.28343	6.2554	6.27916	6.28181	6.28358	6.26326	6.28999	6.33849	6.50674	6.57876	6.65273	6.68979	6.72199	6.75783	6.79169	6.83151	6.87953
North Korea	6.62304	6.56234	6.473	6.41155	6.37557	6.31766	6.27201	6.19484	6.17662	6.2269	6.22228	6.2503	6.2534	6.2628	6.27528	6.30486	6.288	6.27015	6.29521	6.28081	6.27081
Norway	10.7075	10.7333	10.7621	10.7837	10.8273	10.8631	10.9078	10.9549	10.9754	10.9886	11.0141	11.0288	11.0383	11.0422	11.0751	11.0939	11.11	11.1259	11.1138	11.0843	11.0786
Oman	9.15542	9.17349	9.21318	9.23373	9.24	9.26588	9.28454	9.34368	9.3734	9.36675	9.40278	9.43603	9.42594	9.39509	9.39776	9.41349	9.45448	9.51378	9.62539	9.61004	9.63704
Pakistan	6.26062	6.28213	6.32991	6.32171	6.33285	6.35539	6.37628	6.35972	6.35873	6.3699	6.38875	6.38757	6.40017	6.42945	6.48278	6.53865	6.58018	6.61685	6.61407	6.63108	6.64813
Panama	8.03059	8.09976	8.15794	8.19052	8.19808	8.19486	8.20193	8.24387	8.29412	8.31209	8.31867	8.30444	8.30677	8.32854	8.38195	8.43261	8.49604	8.5923	8.67095	8.69139	8.74763
Papua New Guinea	6.50888	6.57521	6.68005	6.82216	6.85442	6.79493	6.83262	6.74062	6.75984	6.75185	6.70095	6.67488	6.66947	6.68744	6.66839	6.68244	6.68083	6.72588	6.76624	6.80257	6.85281
Paraguay	7.18923	7.18792	7.18072	7.1969	7.20358	7.23333	7.21486	7.22222	7.20654	7.17033	7.11575	7.11562	7.09506	7.11301	7.13419	7.14342	7.16735	7.21457	7.25329	7.19636	7.31898
Peru	7.60055	7.60784	7.5841	7.61174	7.71394	7.77849	7.78569	7.83484	7.81155	7.80473	7.81875	7.80668	7.84219	7.86896	7.90539	7.95984	8.02337	8.09777	8.18048	8.17822	8.25083
Philippines	6.91024	6.88008	6.85979	6.8576	6.87775	6.90087	6.93526	6.96364	6.93595	6.9447	6.9666	6.97415	6.9893	7.01761	7.06294	7.09091	7.12417	7.17111	7.19511	7.1899	7.24664
Poland	8.46099	8.3847	8.40648	8.44063	8.4901	8.55595	8.61571	8.68352	8.73178	8.77611	8.82318	8.84053	8.85532	8.89394	8.94659	8.98256	9.04361	9.1098	9.15966	9.17513	9.21227
Portugal	9.52875	9.57305	9.58368	9.56176	9.56922	9.60983	9.64332	9.68314	9.72947	9.76519	9.79832	9.81133	9.81164	9.79551	9.80517	9.80839	9.81946	9.84057	9.83916	9.8087	9.82215
Qatar	10.4072	10.3726	10.4707	10.4525	10.4603	10.4718	10.4923	10.7221	10.7898	10.7929	10.8332	10.8413	10.8818	10.871	10.9597	10.901	10.9693	10.9599	10.9576	10.9301	10.9726
Romania	8.21804	8.0884	8.00568	8.02221	8.06223	8.13321	8.16759	8.12069	8.10149	8.09055	8.11565	8.18484	8.24933	8.30318	8.3873	8.43033	8.5083	8.57144	8.6439	8.57742	8.56277
Russia	8.64693	8.5934	8.43631	8.34643	8.21185	8.1713	8.13727	8.15394	8.10176	8.16736	8.26313	8.3152	8.36601	8.44126	8.51576	8.58245	8.66538	8.7501	8.8023	8.72115	8.76026
Rwanda	5.46953	5.46631	5.59408	5.57983	4.96745	5.2679	5.36077	5.40743	5.39288	5.36454	5.35844	5.38053	5.47903	5.48475	5.54206	5.61215	5.67423	5.72121	5.79705	5.82806	5.86898
Samoa	7.37702	7.34636	7.33529	7.36563	7.33047	7.38588	7.44955	7.45223	7.47132	7.49766	7.56123	7.63295	7.6583	7.70818	7.74549	7.791	7.78976	7.83974	7.79526	7.77391	7.78494
San Marino	10.6005	10.6031	10.5976	10.6683	10.7236	10.8016	10.8399	10.8812	10.9458	11.0224	11.03	11.0663	11.0473	11.0632	11.088	11.0945	11.1204	11.1466	11.1067	10.9655	10.9069
Sao Tome and Principe	6.61647	6.60518	6.58932	6.57854	6.58055	6.58299	6.58308	6.58018	6.59285	6.60475	6.59455	6.60798	6.60907	6.65364	6.6754	6.68103	6.77016	6.76514	6.82605	6.84392	6.85955
Saudi Arabia	9.42278	9.4775	9.49194	9.46396	9.44618	9.42804	9.4463	9.46068	9.47705	9.45217	9.47332	9.44237	9.39993	9.42774	9.4368	9.45577	9.45962	9.45839	9.48256	9.46735	9.50018
Senegal	6.52548	6.49065	6.48187	6.42941	6.42883	6.44757	6.47254	6.47859	6.51178	6.54915	6.55556	6.57458	6.55468	6.59234	6.62233	6.64976	6.64676	6.66754	6.67605	6.66841	6.68035
Serbia	8.52855	8.40326	8.06615	7.69643	7.71747	7.77222	7.82159	7.90096	7.91806	7.80316	7.8576	7.91142	7.95436	7.98169	8.07324	8.12887	8.16775	8.22423	8.26597	8.23429	8.24848
Seychelles	9.09428	9.11061	9.16761	9.21301	9.18834	9.16363	9.16757	9.29628	9.38314	9.38266	9.37249	9.34903	9.33129	9.27671	9.25993	9.33232	9.39707	9.48615	9.45381	9.4551	9.49212
Sierra Leone	6.19318	6.10727	6.01116	6.02174	6.06619	5.96675	5.6838	5.48807	5.47116	5.36929	5.37989	5.50988	5.69819	5.74013	5.75764	5.76188	5.77271	5.82424	5.85577	5.86775	5.89996
Singapore	9.70211	9.73645	9.77436	9.85773	9.92691	9.96677	9.99963	10.0477	9.99179	10.0439	10.1132	10.0746	10.1066	10.1662	10.2413	10.2889	10.3416	10.3848	10.3484	10.3084	10.4284
Slovakia	8.79205	8.63414	8.56562	8.58064	8.6369	8.69077	8.75576	8.79737	8.83872	8.83807	8.85302	8.88908	8.93385	8.98039	9.02921	9.09279	9.17213	9.27082	9.32501	9.27223	9.31108
Slovenia	9.43019	9.33634	9.28162	9.31205	9.36511	9.40514	9.4416	9.49132	9.52805	9.57922	9.61804	9.64543	9.68175	9.71002	9.75246	9.79002	9.84368	9.90537	9.93706	9.84637	9.85433
Somalia	6.02297	6.01325	5.88946	5.8934	5.65614	5.64545	5.66272	5.6061	5.59662	5.59338	5.59041	5.59011	5.59644	5.60414	5.60763	5.61123	5.60921	5.60951	5.60976	5.60945	5.60826
South Africa	8.48787	8.45702	8.41456	8.4057	8.41616	8.42522	8.44513	8.44837	8.43002	8.42919	8.44513	8.45165	8.47388	8.49022	8.52294	8.56299	8.6063	8.64932	8.67383	8.64759	8.66256
South Korea	9.03653	9.11997	9.16693	9.21934	9.29445	9.3657	9.42556	9.47225	9.40619	9.50102	9.57698	9.60855	9.67203	9.69471	9.73611	9.77286	9.8185	9.86364	9.87917	9.87761	9.93427
Spain	9.84227	9.86513	9.87108	9.8576	9.87847	9.90333	9.9249	9.96022	10.0004	10.0416	10.0825	10.1073	10.1195	10.1334	10.1492	10.168	10.1916	10.2086	10.2025	10.1566	10.1499
Sri Lanka	6.56034	6.59272	6.62641	6.68073	6.7219	6.76212	6.78803	6.83793	6.87276	6.90024	6.9559	6.95821	6.99105	7.03553	7.07497	7.12482	7.18787	7.24456	7.29351	7.31687	7.38402
Suriname	8.25745	8.26958	8.25935	8.17663	8.19676	8.18342	8.18017	8.2224	8.2318	8.20389	8.2104	8.23728	8.25044	8.29737	8.36101	8.38715	8.43192	8.47132	8.50235	8.52279	8.55382
Swaziland	7.60938	7.5988	7.6075	7.61815	7.62263	7.64963	7.66568	7.67389	7.67804	7.68839	7.6911	7.69228	7.70301	7.71987	7.74226	7.75761	7.77786	7.79745	7.80435	7.7998	7.80184
Sweden	10.3363	10.3182	10.3002	10.2736	10.3059	10.3392	10.3536	10.3798	10.4204	10.4652	10.5072	10.517	10.5383	10.5577	10.5952	10.6223	10.6588	10.684	10.67	10.6099	10.6649
Switzerland	10.7825	10.7608	10.7494	10.739	10.7437	10.7418	10.7422	10.76	10.784	10.7931	10.8235	10.8296	10.8239	10.8166	10.8337	10.8539	10.8844	10.9132	10.9219	10.8899	10.9094
Syria	6.91697	6.96398	7.06192	7.0844	7.1262	7.16635	7.23201	7.2528	7.29096	7.22916	7.21269	7.22998	7.2882	7.27637	7.32153	7.35441	7.36915	7.3849	7.38937	7.41368	7.42395
Tajikistan	6.58306	6.48697	6.12516	5.92923	5.67454	5.52793	5.33106	5.33509	5.37392	5.39672	5.46153	5.53612	5.62072	5.70673	5.78428	5.82825	5.87047	5.92292	5.97319	5.98921	6.02866
Tanzania	5.57139	5.59393	5.59504	5.60262	5.60069	5.60604	5.62294	5.63175	5.64347	5.66619	5.68943	5.72228	5.76569	5.80599	5.8544	5.89785	5.93466	5.97465	6.01682	6.04538	6.08334
TFYR Macedonia	7.93422	7.90485	7.82565	7.82042	7.80697	7.79669	7.80431	7.8103	7.83283	7.86475	7.90061	7.84799	7.85201	7.87669	7.9196	7.96013	8.00741	8.06574	8.11305	8.10295	8.11973
Thailand	7.40232	7.4726	7.55277	7.62906	7.69893	7.76878	7.81412	7.77537	7.68429	7.71734	7.74995	7.7717	7.82027	7.87881	7.93086	7.96453	8.0078	8.05789	8.07258	8.05993	8.13065
Togo	6.17255	6.14872	6.09057	5.88824	5.99471	6.03589	6.0849	6.09708	6.04874	6.04892	6.01347	5.97479	5.93598	5.95726	5.95624	5.94251	5.95484	5.9496	5.94706	5.95414	5.96739
Trinidad and Tobago	8.65682	8.67677	8.65401	8.63384	8.66411	8.69918	8.76456	8.83683	8.91376	8.98876	9.05298	9.09043	9.16253	9.29262	9.36406	9.41924	9.53826	9.57968	9.59819	9.55755	9.57817
Tunisia	7.60953	7.62793	7.68266	7.68476	7.69801	7.70523	7.7597	7.79893	7.83286	7.87865	7.90943	7.94534	7.95107	7.99842	8.04694	8.07648	8.12167	8.17277	8.20625	8.22659	8.25097
Turkey	8.51612	8.50851	8.5503	8.61169	8.53984	8.59363	8.64574	8.70281	8.71788	8.6685	8.7192	8.64599	8.69153	8.72885	8.80468	8.87202	8.92573	8.95876	8.95293	8.89107	8.96618
Turkmenistan	8.23568	8.16048	7.96972	7.95668	7.74111	7.64405	7.69006	7.55314	7.60815	7.74863	7.79026	7.82166	7.81365	7.83546	7.8738	7.98523	8.08193	8.18174	8.30676	8.35356	8.42899
Uganda	5.31426	5.33304	5.34407	5.37866	5.44831	5.50576	5.53449	5.5569	5.61863	5.65048	5.66109	5.7122	5.74686	5.77271	5.79511	5.85657	5.89092	5.93481	6.0004	6.0079	6.03523
Ukraine	7.88136	7.78827	7.68063	7.52667	7.27112	7.14948	7.05251	7.03128	7.02059	7.02841	7.09571	7.19408	7.25518	7.35491	7.47715	7.51136	7.58903	7.67142	7.69962	7.54437	7.589
United Arab Emirates	10.7221	10.676	10.6554	10.6156	10.6471	10.6762	10.6814	10.71	10.6723	10.6655	10.736	10.7153	10.7104	10.7507	10.7596	10.6813	10.6137	10.4719	10.344	10.1679	10.0911
United Kingdom	10.2038	10.1867	10.1855	10.2051	10.2444	10.2718	10.2976	10.3276	10.3592	10.387	10.4249	10.4497	10.4701	10.5035	10.5271	10.5485	10.5681	10.5973	10.5809	10.5336	10.544
United States	10.3703	10.3543	10.3739	10.3891	10.4171	10.4304	10.4559	10.488	10.5194	10.5554	10.5852	10.5862	10.595	10.6116	10.6366	10.6576	10.6742	10.6836	10.6706	10.6302	10.6454
Uruguay	8.31108	8.33534	8.41523	8.43362	8.49665	8.47484	8.52179	8.56288	8.60063	8.57584	8.55274	8.51176	8.43107	8.43972	8.48902	8.56057	8.59922	8.66013	8.72629	8.74675	8.82853
Uzbekistan	6.3002	6.27395	6.13172	6.08578	6.01276	5.98565	5.98338	6.01522	6.04219	6.07447	6.09985	6.13121	6.16011	6.19154	6.25418	6.3102	6.36846	6.44498	6.5151	6.57612	6.62947
Vanuatu	7.49034	7.57692	7.54044	7.55544	7.55344	7.57492	7.57923	7.5842	7.58793	7.5731	7.61038	7.55232	7.48297	7.4942	7.51236	7.53815	7.58427	7.62272	7.65836	7.66849	7.66685
Venezuela	8.57249	8.64141	8.67714	8.65749	8.61192	8.62937	8.60658	8.64801	8.63105	8.54999	8.56707	8.58166	8.47048	8.37162	8.52173	8.60239	8.67929	8.74625	8.78103	8.73216	8.70118
Viet Nam	5.59431	5.63381	5.69894	5.75927	5.82717	5.9019	5.97519	6.03795	6.07865	6.11027	6.16254	6.21654	6.27334	6.33256	6.3956	6.46498	6.53296	6.60329	6.65385	6.69516	6.75031
Yemen	6.46102	6.41494	6.41113	6.39975	6.37351	6.48529	6.63534	6.65415	6.67137	6.68744	6.73261	6.7617	6.78243	6.81022	6.82807	6.85167	6.87144	6.88072	6.89576	6.91389	6.96544
Zambia	6.5508	6.50665	6.46568	6.50819	6.39451	6.34453	6.38246	6.38807	6.34203	6.33707	6.34572	6.36796	6.37536	6.39256	6.42714	6.45198	6.48537	6.51906	6.54918	6.57925	6.61781
Zimbabwe	6.55773	6.58589	6.49011	6.4903	6.52745	6.5108	6.58608	6.58352	6.5733	6.52405	6.42928	6.42071	6.35519	6.2751	6.23642	6.19356	6.15557	6.12111	6.06909	6.21745	6.29482

## Sheet: WSP
WSP categories
	wsp90	WSP91	wsp92	wsp93	wsp94	wsp95	wsp96	wsp97	wsp98	wsp99	wsp00	wsp01	wsp02	wsp03	WSP04	WSP05	WSP06	WSP07	WSP08	WSP09	WSP2010
Afghanistan	1	1	1	1	1	1	1	1	1	1	1	1	1	1	1	1	1	1	1	1	1
Albania	1	1	1	1	1	1	1	1	1	1	1	1	1	1	1	1	1	1	1	2	1
Algeria	1	1	1	1	1	1	1	1	1	1	1	1	1	1	1	1	1	1	1	2	1
Andorra	1	1	1	1	1	1	1	1	1	1	1	1	1	1	1	1	1	1	1	1	1
Angola	1	1	1	1	1	1	1	1	1	1	1	1	1	1	1	1	1	1	1	1	1
Antigua	1	1	1	1	1	1	1	1	1	1	1	1	1	1	1	1	1	1	1	1	1
Argentina	3	3	3	3	3	2	2	2	2	3	2	3	2	2	2	2	2	2	2	2	2
Armenia	2	2	1	1	1	1	1	1	1	1	1	1	1	1	1	1	1	1	1	1	1
Australia	4	4	4	4	4	4	4	4	4	4	3	4	3	4	4	4	4	4	3	4	3
Austria	3	3	3	3	3	3	3	3	3	3	3	3	3	3	3	3	3	3	4	3	4
Azerbaijan	1	1	1	1	1	1	1	1	1	1	1	1	1	1	1	1	1	1	1	1	1
Bahamas	1	1	1	1	1	1	1	1	1	1	1	1	1	1	1	1	1	1	1	1	1
Bahrain	1	1	1	1	1	1	1	1	1	1	1	1	1	1	1	1	1	1	1	2	1
Bangladesh	1	1	2	1	2	1	1	1	1	1	1	1	1	1	1	1	1	1	1	2	1
Barbados	1	1	1	1	1	1	1	1	1	1	1	1	1	1	1	1	1	1	1	1	1
Belarus	1	1	4	3	1	1	1	1	1	1	1	1	1	1	1	1	1	1	1	1	1
Belgium	3	3	3	3	3	3	3	3	3	3	4	3	3	3	3	3	3	4	4	3	4
Belize	1	1	1	1	1	1	1	1	1	1	1	1	1	1	1	1	1	1	1	1	1
Benin	1	1	1	1	1	1	1	1	1	1	1	1	1	1	1	1	1	1	1	1	1
Bhutan	1	1	1	1	1	1	1	1	1	1	1	1	1	1	1	1	1	1	1	1	1
Bolivia	3	3	2	2	2	2	1	2	2	2	1	2	2	2	2	2	1	1	2	2	2
Bosnia and Herzegovina	1	1	1	1	1	1	1	1	1	1	1	1	1	1	1	1	1	1	1	2	1
Botswana	1	1	1	1	1	1	1	1	1	1	1	1	1	1	1	1	1	1	1	1	1
Brazil	3	3	3	3	3	3	3	3	4	4	3	4	3	4	4	4	4	4	4	3	3
Brunei	1	1	1	1	1	1	1	1	1	1	1	1	1	1	1	1	1	1	1	1	1
Bulgaria	1	1	2	2	2	1	1	1	1	1	1	1	1	1	1	1	1	1	1	2	1
Burkina Faso	1	1	1	1	1	1	1	1	1	1	1	1	1	1	1	1	1	1	1	2	1
Cambodia	1	1	1	1	1	1	1	1	1	1	1	1	1	1	1	1	1	1	1	1	1
Cameroon	1	1	1	1	1	1	1	1	1	1	1	1	1	1	1	1	1	1	1	1	1
Canada	3	4	4	4	4	4	3	4	4	4	4	4	2	4	4	3	4	3	3	4	3
Cape Verde	1	1	1	1	1	1	1	1	1	1	1	1	1	1	1	1	1	1	1	1	1
Central African Republic	1	1	1	1	1	1	1	1	1	1	1	1	1	1	1	1	1	1	1	1	1
Chad	1	1	1	1	1	1	1	1	1	1	1	1	1	1	1	1	1	1	1	1	1
Chile	3	3	3	3	3	2	3	2	2	2	2	3	2	2	2	2	2	2	2	2	2
China	3	3	3	4	4	4	4	4	3	3	4	3	3	3	3	3	3	3	3	4	3
Colombia	3	3	3	3	3	2	2	3	2	3	2	3	2	2	2	2	2	2	2	3	2
Congo	1	1	1	1	1	1	1	1	1	1	1	1	1	1	1	1	1	1	1	1	1
Costa Rica	1	1	1	1	1	1	1	1	1	1	1	1	1	1	1	1	1	1	1	1	1
Cote dIvoire	1	1	1	2	2	1	1	1	1	1	1	1	1	1	1	1	1	1	1	2	1
Croatia	1	1	2	2	2	1	1	1	1	1	1	1	1	1	1	1	1	1	1	2	1
Cuba	1	1	1	1	1	1	1	1	1	1	1	1	1	1	1	1	1	1	1	1	1
Cyprus	1	1	1	1	2	1	1	1	1	1	1	1	1	1	1	1	1	1	1	2	1
Czech Republic	3	3	2	3	3	3	3	3	3	3	3	3	3	3	4	3	3	4	3	3	3
Denmark	3	4	3	3	3	4	3	3	4	3	4	3	3	4	4	3	3	3	3	3	3
Djibouti	1	1	1	1	1	1	1	1	1	1	1	1	1	1	1	1	1	1	1	1	1
Dominican Republic	1	1	1	1	1	1	1	1	1	1	1	1	1	1	1	1	1	1	1	1	1
DR Congo	1	1	1	1	1	1	1	1	1	1	1	1	1	1	1	1	1	1	1	1	1
Ecuador	3	3	2	3	3	2	2	2	2	2	2	2	2	2	2	2	2	2	2	2	2
Egypt	1	1	2	2	2	1	1	1	1	1	1	1	1	1	1	1	1	1	1	2	1
El Salvador	1	1	1	1	1	1	1	1	1	1	1	1	1	1	1	1	1	1	1	1	1
Eritrea	1	1	1	1	1	1	1	1	1	1	1	1	1	1	1	1	1	1	1	1	1
Estonia	2	2	2	3	3	2	2	2	2	2	1	2	2	2	3	2	2	2	2	2	2
Ethiopia	1	1	1	1	1	1	1	1	1	1	1	1	1	1	1	1	1	1	1	1	1
Fiji	1	1	1	1	1	1	1	1	1	1	1	1	1	1	1	1	1	1	1	1	1
Finland	3	4	3	3	3	3	3	3	3	3	3	3	3	3	3	3	3	4	3	3	3
France	4	4	4	4	4	4	4	4	3	3	4	3	3	3	3	3	3	4	4	4	4
Gabon	1	1	1	1	1	1	1	1	1	1	1	1	1	1	1	1	1	1	1	1	1
Gambia	1	1	1	1	1	1	1	1	1	1	1	1	1	1	1	1	1	1	1	1	1
Georgia	2	2	2	2	2	2	2	2	2	1	1	2	2	2	2	2	2	2	1	2	2
Germany	4	4	4	4	4	4	4	4	4	4	4	4	3	4	4	3	3	4	4	4	4
Ghana	1	1	1	1	1	1	1	1	1	1	1	1	1	1	1	1	1	1	1	2	1
Greece	3	3	3	3	3	3	3	3	3	3	3	3	3	3	3	3	3	3	4	3	3
Grenada	2	1	1	1	1	1	1	1	1	1	1	1	1	1	1	1	1	1	1	1	1
Guatemala	1	1	1	1	1	1	1	1	1	1	1	1	1	1	1	1	1	1	1	1	1
Guinea	1	1	1	1	1	1	1	1	1	1	1	1	1	1	1	1	1	1	1	1	1
Guyana	1	1	1	2	1	1	1	1	1	1	1	1	1	1	1	1	1	1	1	1	1
Haiti	1	1	1	1	1	1	1	1	1	1	1	1	1	1	1	1	1	1	1	1	1
Honduras	1	1	1	1	1	1	1	1	1	1	1	1	1	1	1	1	1	1	1	1	1
Hungary	3	3	2	3	3	2	3	3	3	3	3	3	3	3	3	3	3	4	4	3	4
Iceland	1	1	1	1	2	1	1	1	1	1	1	1	1	1	1	1	1	1	1	1	1
India	3	4	4	4	4	4	4	4	4	4	3	4	3	4	4	4	4	4	4	4	3
Indonesia	4	4	4	4	4	4	3	4	3	4	3	3	3	3	3	3	3	3	3	4	3
Iran	3	1	3	3	3	2	2	2	3	2	3	2	2	3	2	3	2	2	2	2	2
Iraq	2	1	1	1	1	1	1	1	1	1	1	1	1	1	1	1	1	1	1	2	1
Ireland	3	3	3	3	3	3	3	3	3	3	3	3	3	3	3	3	3	3	4	3	4
Israel	3	4	4	4	3	3	3	3	3	4	3	4	3	3	3	3	3	3	3	3	2
Italy	3	3	3	3	3	3	3	3	3	3	4	3	3	3	3	3	3	4	4	4	4
Jamaica	1	1	1	1	1	1	1	1	1	1	1	1	1	1	1	1	1	1	1	1	1
Japan	4	4	4	4	4	4	4	4	4	4	4	4	2	4	4	4	4	4	4	4	4
Jordan	1	1	1	1	1	1	1	1	1	1	1	1	1	1	1	1	1	1	1	2	1
Kazakhstan	2	2	3	1	1	2	2	2	2	2	2	3	2	2	2	2	2	2	2	2	2
Kenya	3	3	2	2	3	2	2	2	2	2	1	2	2	2	2	2	2	2	2	2	2
Kuwait	3	1	2	2	2	2	2	1	1	2	2	1	2	2	2	2	2	2	2	2	2
Kyrgyzstan	2	2	2	2	2	2	2	2	2	1	2	1	1	2	1	2	2	1	1	1	2
Laos	1	1	1	1	1	1	1	1	1	1	1	1	1	1	1	1	1	1	1	1	1
Latvia	2	2	2	3	3	2	2	2	2	2	1	2	2	2	2	2	2	2	2	2	2
Lebanon	1	1	1	1	1	1	1	1	1	1	1	1	1	1	1	1	1	1	1	2	1
Lesotho	1	1	1	1	1	1	1	1	1	1	1	1	1	1	1	1	1	1	1	1	1
Liberia	1	1	1	1	1	1	1	1	1	1	1	1	1	1	1	1	1	1	1	1	1
Libya	1	1	1	1	1	1	1	1	1	1	1	1	1	1	1	1	1	1	1	1	1
Lithuania	2	2	2	3	3	2	2	2	2	2	1	2	2	2	3	2	2	2	2	2	2
Luxembourg	3	3	2	2	3	2	3	3	1	1	1	1	1	1	1	1	2	2	2	2	2
Madagascar	1	1	1	1	1	1	1	1	1	1	1	1	1	1	1	1	1	1	1	1	1
Malawi	1	1	1	1	1	1	1	1	1	1	1	1	1	1	1	1	1	1	1	1	1
Malaysia	4	4	4	4	4	4	3	4	4	3	3	3	3	4	3	3	3	3	3	3	3
Maldives	1	1	1	1	1	1	1	1	1	1	1	1	1	1	1	1	1	1	1	1	1
Mali	1	1	1	1	1	1	1	1	1	1	1	1	1	1	1	1	1	1	1	1	1
Malta	3	3	2	3	3	2	2	2	2	2	1	2	2	2	2	2	2	2	2	2	2
Mauritania	1	1	1	1	1	1	1	1	1	1	1	1	1	1	1	1	1	1	1	1	1
Mauritius	3	3	2	3	3	2	2	2	2	2	1	2	2	2	2	2	2	2	2	2	2
Mexico	3	3	3	3	3	2	2	3	3	3	2	3	2	3	3	3	3	2	3	3	2
Monaco	1	1	1	1	1	1	1	1	1	1	1	1	1	1	1	1	1	1	2	2	2
Mongolia	1	1	1	1	1	1	1	1	1	1	1	1	1	1	1	1	1	1	1	1	1
Montenegro	1	1	1	1	1	1	1	1	1	1	1	1	1	1	1	1	1	2	1	2	1
Morocco	1	1	2	2	2	1	1	1	1	1	1	1	1	1	1	1	1	1	1	2	1
Mozambique	1	1	1	1	1	1	1	1	1	1	1	1	1	1	1	1	1	1	1	1	1
Myanmar	1	1	1	2	1	1	1	1	1	1	1	1	1	1	1	1	1	1	1	1	1
Namibia	1	1	1	1	1	1	1	1	1	1	1	1	1	1	1	1	1	1	1	1	1
Nepal	1	1	1	1	1	1	1	1	1	1	1	1	1	1	1	1	1	1	1	1	1
Netherlands	4	4	4	4	4	4	4	4	4	4	4	4	2	4	4	3	3	4	4	4	3
New Zealand	3	3	3	3	3	2	2	3	3	3	2	3	3	3	3	2	2	2	2	2	2
Nicaragua	1	1	1	1	1	1	1	1	1	1	1	1	1	1	1	1	1	1	1	1	1
Niger	1	1	1	1	1	1	1	1	1	1	1	1	1	1	1	1	1	1	1	1	1
Nigeria	1	1	2	2	2	1	1	1	1	1	1	1	1	1	1	1	1	1	1	2	1
North Korea	1	1	1	1	1	1	1	1	1	1	1	1	1	1	1	1	1	1	1	1	1
Norway	3	3	3	3	3	3	3	3	3	3	3	3	3	3	4	4	3	3	3	3	3
Oman	1	1	1	1	1	1	1	1	1	1	1	1	1	1	1	1	1	1	1	2	1
Pakistan	1	1	2	2	2	1	1	1	1	1	1	1	1	1	1	1	1	1	1	2	1
Panama	1	1	1	2	2	1	1	1	1	1	1	1	1	1	1	1	1	1	1	2	1
Papua New Guinea	1	1	1	1	1	1	1	1	1	1	1	1	1	1	1	1	1	1	1	1	1
Paraguay	3	3	2	2	2	2	1	2	2	2	1	2	1	1	1	2	1	2	2	2	2
Peru	3	3	3	3	3	2	2	2	2	2	2	2	2	2	2	2	2	2	2	2	2
Philippines	3	4	4	4	4	4	2	3	3	4	2	2	2	3	3	3	2	3	3	3	3
Poland	3	3	2	3	3	3	3	3	3	3	3	3	3	3	3	3	3	4	3	3	3
Portugal	3	4	4	3	4	3	3	3	4	3	3	3	3	4	4	4	3	3	3	3	3
Qatar	1	1	1	1	1	1	1	1	1	1	1	1	1	1	1	1	1	1	1	2	1
Romania	3	3	2	3	3	3	3	3	3	3	3	3	3	3	3	3	3	3	4	3	3
Russia	2	2	3	3	3	2	3	3	3	3	2	3	2	3	2	3	3	4	3	4	3
Rwanda	1	1	1	1	1	1	1	1	1	1	1	1	1	1	1	1	1	1	1	1	1
Samoa	1	1	1	1	1	1	1	1	1	1	1	1	1	1	1	1	1	1	1	1	1
San Marino	1	1	1	1	1	1	1	1	1	1	1	1	1	1	1	1	1	1	1	1	1
Sao Tome and Principe	1	1	1	1	1	1	1	1	1	1	1	1	1	1	1	1	1	1	1	1	1
Saudi Arabia	1	1	2	2	2	1	1	1	1	1	1	1	1	1	1	1	1	1	1	2	1
Senegal	1	1	1	1	1	1	1	1	1	1	1	1	1	1	1	1	1	1	1	1	1
Serbia	2	2	2	2	1	1	1	1	1	1	1	1	1	1	1	1	1	1	1	1	1
Seychelles	1	1	1	1	1	1	1	1	1	1	1	1	1	1	1	1	1	1	1	1	1
Sierra Leone	1	1	1	1	1	1	1	1	1	1	1	1	1	1	1	1	1	1	1	1	1
Singapore	3	3	3	3	3	3	4	4	4	3	3	3	2	4	4	3	3	4	4	3	3
Slovakia	2	2	2	3	3	3	3	3	3	3	3	3	3	3	3	3	3	3	4	3	3
Slovenia	3	3	2	3	3	2	3	3	3	3	3	3	3	3	3	3	3	3	4	3	3
Somalia	1	1	1	1	1	1	1	1	1	1	1	1	1	1	1	1	1	1	1	1	1
South Africa	4	4	4	4	4	4	4	4	4	4	3	4	3	4	4	4	4	3	4	1	3
South Korea	4	4	4	4	4	4	3	4	3	3	3	3	3	3	3	3	3	3	3	4	3
Spain	3	4	4	4	4	4	4	4	4	4	4	4	2	4	4	3	3	4	4	4	3
Sri Lanka	1	1	2	2	2	1	1	1	1	1	1	1	1	1	1	1	1	1	1	2	1
Suriname	1	1	1	2	1	1	1	1	1	1	1	1	1	1	1	1	1	1	1	1	1
Swaziland	1	1	1	1	1	1	1	1	1	1	1	1	1	1	1	1	1	1	1	1	1
Sweden	3	3	3	3	3	3	3	3	3	3	3	3	3	3	3	3	3	4	4	3	4
Switzerland	4	4	4	4	4	4	3	4	3	3	3	3	3	3	3	3	3	3	3	4	3
Syria	1	1	2	2	1	1	1	1	1	1	1	1	1	1	1	1	1	1	1	2	1
Tajikistan	1	1	1	1	1	1	1	1	1	1	1	1	1	1	1	1	1	1	1	2	1
Tanzania	1	1	1	1	1	1	1	1	1	1	1	1	1	1	1	1	1	1	1	2	2
TFYR Macedonia	3	3	2	3	3	2	2	2	2	2	1	2	2	2	2	2	2	2	2	2	2
Thailand	3	4	4	4	4	4	4	4	4	4	3	4	3	4	4	4	4	4	4	4	3
Togo	1	1	1	1	1	1	1	1	1	1	1	1	1	1	1	1	1	1	1	1	1
Trinidad and Tobago	1	1	1	1	1	1	1	1	1	1	1	1	1	1	1	1	1	1	1	1	1
Tunisia	1	1	2	2	2	1	1	1	1	1	1	1	1	1	1	1	1	1	1	2	1
Turkey	3	3	3	3	3	3	3	3	3	3	3	3	3	3	3	3	3	3	3	3	3
Turkmenistan	1	1	1	1	1	1	1	1	1	1	1	1	1	1	1	1	1	1	1	1	1
Uganda	1	1	1	1	1	1	1	1	1	1	1	1	1	1	1	1	1	1	1	1	1
Ukraine	2	2	3	3	3	2	2	3	3	3	2	3	2	3	2	3	3	3	3	3	3
United Arab Emirates	1	1	2	2	2	1	1	1	1	1	1	1	1	1	1	1	1	1	1	2	1
United Kingdom	4	4	4	4	4	4	4	4	4	4	4	4	2	4	4	4	4	4	4	4	3
United States	4	4	4	4	4	4	4	4	4	4	4	4	2	4	4	4	4	4	4	4	4
Uruguay	3	3	2	3	3	2	2	2	2	3	2	3	2	2	2	2	2	2	2	2	2
Uzbekistan	2	2	46	1	1	2	3	1	2	2	2	1	1	1	1	1	2	1	1	1	2
Vanuatu	1	1	1	1	1	1	1	1	1	1	1	1	1	1	1	1	1	1	1	1	1
Venezuela	3	3	3	3	3	2	2	3	2	3	2	3	2	2	2	2	2	2	2	2	2
Viet Nam	3	3	2	2	3	2	2	3	2	3	2	2	2	3	3	3	2	3	3	3	3
Yemen	1	1	2	2	1	1	1	1	1	1	1	1	1	1	1	1	1	1	1	2	1
Zambia	1	1	1	1	1	1	1	1	1	1	1	1	1	1	1	1	1	1	1	1	1
Zimbabwe	1	1	2	2	1	1	1	1	1	1	1	1	1	1	1	1	1	1	1	1	1

## Sheet: coreness scores
Coreness scores
	Core90	Core91	Core92	Core93	Core94	Core95	Core96	Core97	Core98	Core99	Core00	Core01	Core02	Core03	Core04	Core05	Core06	Core07	Core08	Core09	Core10
Afghanistan	0.0598787	0.0609491	0.0624898	0.0610758	0.0606208	0.0616207	0.0617549	0.0619866	0.0616869	0.0617923	0.062957	0.0629252	0.0629787	0.0648773	0.0646207	0.0648185	0.0652846	0.0653826	0.0659435	0.0713848	0.0725046
Albania	0.0616124	0.0596421	0.0641048	0.0627021	0.0616172	0.0620457	0.0627188	0.0613608	0.0617956	0.0631222	0.0644759	0.0653261	0.0661977	0.0669323	0.067655	0.0679815	0.0684893	0.0695534	0.070556	0.0708985	0.0708438
Algeria	0.0787277	0.0747183	0.0748697	0.0735326	0.0736694	0.073974	0.0739684	0.0739589	0.0741547	0.0749081	0.0762761	0.0754656	0.0757551	0.0756987	0.0762399	0.0764869	0.0764299	0.0767495	0.0778375	0.0778754	0.077753
Andorra	0.0589784	0.0596703	0.0600753	0.0584912	0.0585605	0.0586047	0.0587111	0.0588853	0.0587056	0.0589788	0.0589327	0.0592002	0.0596703	0.060591	0.0613988	0.0617907	0.0625928	0.0632311	0.0634697	0.0623576	0.0626605
Angola	0.0636233	0.0651578	0.0680168	0.0662673	0.0674727	0.0649986	0.0658472	0.066144	0.0650209	0.0660592	0.0651222	0.0664279	0.0669024	0.067833	0.06853	0.0702587	0.0704519	0.0719095	0.0736384	0.0739283	0.0735379
Antigua	0.0601371	0.0613427	0.0621253	0.0602301	0.0601531	0.0596611	0.0598324	0.060046	0.0597601	0.0599214	0.0590958	0.0588808	0.0591597	0.0595674	0.0599114	0.0603173	0.0610585	0.0614432	0.0620293	0.0612121	0.0610853
Argentina	0.0811849	0.0830883	0.0844307	0.0836601	0.0843871	0.0847672	0.0854645	0.0862796	0.0879883	0.0875569	0.088009	0.0870645	0.0849677	0.0849703	0.0850284	0.0848632	0.0847308	0.0844537	0.0839026	0.0830234	0.0831881
Armenia	0.0947674	0.0926182	0.0585482	0.0614862	0.0621061	0.0613997	0.0617828	0.0621622	0.0621557	0.0620194	0.0625063	0.0627152	0.0635563	0.0642446	0.0646202	0.0656251	0.0659331	0.0664186	0.0670248	0.0661926	0.0668342
Australia	0.0991249	0.0976344	0.0978297	0.096919	0.0975541	0.0965014	0.0957309	0.0951555	0.0949206	0.0955359	0.095487	0.0943095	0.0936194	0.0936623	0.0934204	0.0935803	0.0929015	0.0938894	0.0932156	0.0936648	0.094298
Austria	0.0902542	0.0919606	0.0940557	0.0935472	0.0941009	0.0945629	0.0929098	0.0923174	0.0935992	0.094088	0.0941201	0.0931894	0.092396	0.0918698	0.0908728	0.089567	0.0883513	0.0878041	0.0865207	0.0866501	0.0857298
Azerbaijan	0.0600995	0.0609681	0.0669714	0.0673686	0.0669078	0.0655747	0.0653876	0.0661041	0.0661997	0.0657817	0.0667067	0.0666766	0.067858	0.0688264	0.0697249	0.0712525	0.0738739	0.075685	0.0775359	0.0762389	0.0770412
Bahamas	0.0605953	0.0603577	0.059914	0.0611899	0.0612154	0.0611167	0.0611845	0.0614406	0.0615928	0.0621591	0.0627544	0.0622416	0.0623802	0.062206	0.062363	0.0629392	0.0633859	0.0634169	0.0634186	0.0627178	0.0628685
Bahrain	0.0695159	0.0708928	0.0737469	0.0743311	0.0744152	0.0752601	0.0762836	0.0762664	0.0751382	0.0751932	0.072145	0.0755153	0.0769494	0.07657	0.0769414	0.0773561	0.0775189	0.0772673	0.0777457	0.077144	0.077646
Bangladesh	0.0699271	0.0699505	0.0715326	0.0725575	0.0720636	0.069029	0.069676	0.0698345	0.0702442	0.0706234	0.0709284	0.0711452	0.0705456	0.0704485	0.0703859	0.0704747	0.0708746	0.071111	0.0717118	0.0722673	0.0722645
Barbados	0.0591318	0.0591949	0.0587621	0.0606246	0.0616232	0.0624914	0.0625872	0.062836	0.0629254	0.0632191	0.0634143	0.0630598	0.0631471	0.0632871	0.0634094	0.063816	0.0641496	0.0640551	0.0643412	0.063809	0.0639428
Belarus	0.0546804	0.0545122	0.0531411	0.0530659	0.0524079	0.0511615	0.0578265	0.0671033	0.0720793	0.0719819	0.0728397	0.0738185	0.074695	0.0752063	0.0741573	0.072633	0.0716996	0.071713	0.0703312	0.0576197	0.0495438
Belgium	0.0985454	0.100109	0.102897	0.10293	0.103541	0.103919	0.101931	0.101228	0.102334	0.102787	0.103136	0.101836	0.100906	0.100503	0.0994485	0.098198	0.0967375	0.0957711	0.0942442	0.0949408	0.0938402
Belize	0.0585295	0.0589541	0.0591718	0.0587411	0.0585778	0.05891	0.0588588	0.0591354	0.0589393	0.0595515	0.0604662	0.0601782	0.0603781	0.0604398	0.0602399	0.0607167	0.0614575	0.0614571	0.0624333	0.0616643	0.0620393
Benin	0.061197	0.0616822	0.0642479	0.0632484	0.0623565	0.0639425	0.0639348	0.0640807	0.0645543	0.0652617	0.063878	0.0640948	0.064686	0.0653194	0.0652243	0.065326	0.0646844	0.0645818	0.0645658	0.0636237	0.062685
Bhutan	0.0571299	0.0572618	0.0578387	0.0571102	0.057553	0.0588538	0.0597714	0.0607963	0.0617208	0.0625689	0.0626807	0.0627755	0.0631545	0.0634628	0.0642166	0.064306	0.0646107	0.0643345	0.0635054	0.0637801	0.063688
Bolivia	0.0580787	0.0590177	0.0599765	0.0601199	0.0603426	0.0605292	0.0609287	0.061173	0.0621038	0.0615638	0.0619705	0.0612043	0.0609646	0.0609814	0.0614047	0.0617903	0.0628383	0.062884	0.0637614	0.062884	0.0634267
Bosnia and Herzegovina	0.0654555	0.0650783	0.0653088	0.0636605	0.0627185	0.0613285	0.0625675	0.0638277	0.063156	0.0634463	0.0644111	0.0645221	0.0649629	0.0657176	0.0664626	0.0667606	0.067115	0.0678122	0.0685188	0.0675267	0.0676556
Botswana	0.0637974	0.0630646	0.0631789	0.0619851	0.0617694	0.0619217	0.0616361	0.062409	0.0615739	0.0616882	0.0612676	0.0606473	0.060986	0.0617602	0.0627087	0.0626302	0.0627685	0.0634323	0.0641576	0.064131	0.0649983
Brazil	0.0969175	0.099626	0.106715	0.107437	0.106305	0.0956847	0.0938501	0.0940473	0.0935869	0.0928635	0.0942752	0.0936048	0.0931095	0.0928362	0.0930002	0.0928084	0.0917967	0.0913606	0.0914772	0.0912532	0.0920158
Brunei	0.0624978	0.062941	0.0666151	0.0685601	0.0685265	0.0710665	0.0722326	0.0721957	0.0674682	0.0631091	0.0610005	0.0634015	0.0659512	0.0655382	0.0655459	0.065659	0.0661515	0.0661529	0.0665812	0.0657186	0.0650928
Bulgaria	0.0818778	0.0727359	0.0763195	0.0760317	0.0759309	0.0774872	0.0769105	0.0775089	0.0783792	0.0788339	0.0788218	0.0784395	0.0786042	0.0789971	0.0790842	0.0782103	0.0794563	0.0794797	0.0794453	0.0799501	0.0798361
Burkina Faso	0.0615892	0.0616783	0.0631293	0.0648679	0.0644807	0.0667373	0.0678863	0.0677213	0.0687603	0.0680812	0.0663023	0.0669266	0.0672446	0.0672006	0.0677059	0.0677589	0.0679546	0.0683203	0.0692608	0.070423	0.0700444
Cambodia	0.0557946	0.0565351	0.055816	0.0593277	0.0601931	0.0620476	0.0621682	0.0625888	0.06172	0.0633697	0.0641532	0.0647017	0.0651617	0.0652715	0.0656899	0.0662521	0.0671341	0.0674009	0.0678997	0.0672102	0.0675641
Cameroon	0.0650493	0.0665698	0.0684728	0.0676937	0.0660525	0.0668053	0.0673361	0.0669269	0.0669565	0.0671475	0.0674117	0.0673285	0.0673894	0.068045	0.0679885	0.0681632	0.0685025	0.069216	0.0700341	0.0690834	0.0693296
Canada	0.093961	0.096001	0.0980783	0.0980081	0.0986957	0.098996	0.0991897	0.0996014	0.100436	0.101394	0.102775	0.101102	0.100172	0.0990616	0.0980235	0.0973262	0.0965144	0.0956075	0.094428	0.0946504	0.0946753
Cape Verde	0.0579615	0.0575169	0.0575786	0.057525	0.0577082	0.0577088	0.0576952	0.0579854	0.0573087	0.057966	0.0578086	0.0575975	0.0586592	0.0586072	0.0591559	0.0592268	0.0595739	0.0605053	0.0616107	0.0609965	0.0613127
Central African Republic	0.0595421	0.0599731	0.06086	0.0593368	0.0586269	0.0597254	0.0591867	0.0595329	0.0586346	0.0581334	0.0582205	0.0573787	0.0575073	0.0579216	0.0582213	0.0588706	0.0599033	0.0606813	0.0613503	0.0610445	0.0614057
Chad	0.0595999	0.0592373	0.0609444	0.0597248	0.0589564	0.0596593	0.0598522	0.0598671	0.0597778	0.059243	0.0591322	0.06054	0.0620394	0.0630992	0.0651223	0.0660456	0.0662538	0.0664449	0.0672582	0.0664334	0.0674149
Chile	0.075101	0.0764036	0.0778614	0.07795	0.0788833	0.0805867	0.081182	0.080028	0.0802807	0.0800615	0.0804922	0.0799371	0.0790952	0.0786763	0.0792764	0.0794633	0.0803163	0.0798391	0.0784081	0.0783927	0.0792397
China	0.100643	0.102083	0.105618	0.106598	0.107967	0.109213	0.107512	0.108328	0.108333	0.109558	0.111546	0.110968	0.11387	0.113842	0.113422	0.114104	0.113298	0.112998	0.111654	0.112479	0.112356
Colombia	0.0720371	0.0730291	0.0740009	0.0754356	0.0769585	0.0779089	0.0779821	0.0780631	0.0775191	0.076579	0.077175	0.0764228	0.0753397	0.0750646	0.0755589	0.0757706	0.0761553	0.0763585	0.0767086	0.0769207	0.0770352
Congo	0.0619266	0.0621906	0.0636411	0.0623073	0.062399	0.0628851	0.0629522	0.0634473	0.0626103	0.0622547	0.062848	0.0626006	0.0631893	0.0637905	0.0646149	0.06551	0.0667457	0.0676019	0.0694992	0.0689447	0.0696019
Costa Rica	0.0658291	0.0668528	0.069266	0.0695665	0.0698442	0.0701571	0.0703478	0.0707899	0.0718043	0.0724635	0.0724885	0.0719613	0.0721938	0.0719158	0.0714855	0.0714825	0.0717359	0.0716603	0.0716179	0.0711673	0.0715514
Cote dIvoire	0.0712927	0.0721762	0.0763715	0.0768765	0.0756519	0.0783957	0.0797131	0.0797081	0.0798218	0.0783764	0.0724975	0.0750579	0.0756449	0.0761786	0.0763946	0.0764914	0.076405	0.0761745	0.0762664	0.0764317	0.0759982
Croatia	0.0754256	0.0751972	0.0733763	0.0728576	0.0735543	0.0748137	0.0752137	0.0755661	0.075464	0.0755792	0.0762324	0.0760307	0.076413	0.0769604	0.0769018	0.0765517	0.07668	0.0767131	0.0768261	0.076152	0.0755877
Cuba	0.0813196	0.0748874	0.0718268	0.0705453	0.0713681	0.0720016	0.0720347	0.0721222	0.072026	0.0725856	0.0730132	0.0725571	0.071658	0.0714533	0.0716149	0.0725441	0.0727889	0.0727344	0.0728538	0.0689077	0.0690758
Cyprus	0.0703334	0.0706589	0.0723602	0.0716187	0.072071	0.0729585	0.0733431	0.0731045	0.073564	0.0741129	0.0745913	0.0742159	0.0737955	0.0737743	0.0738911	0.0737424	0.0738134	0.0740627	0.074092	0.0735978	0.0733917
Czech Republic	0.0781372	0.0779225	0.0797048	0.0809487	0.081898	0.0836615	0.0839897	0.0828815	0.0848015	0.0850167	0.0857692	0.0855263	0.0852919	0.0849738	0.0848963	0.084956	0.0844451	0.0843415	0.0840033	0.0836414	0.0830835
Denmark	0.095932	0.0974247	0.0997721	0.0986064	0.0989205	0.0981256	0.0968207	0.0961781	0.0970488	0.0974455	0.0981517	0.0972752	0.0972107	0.0964782	0.0955148	0.0949364	0.0943699	0.0937597	0.0929389	0.0925936	0.0918912
Djibouti	0.0612321	0.0613284	0.0605208	0.0609293	0.0593883	0.0585435	0.0584515	0.0584855	0.0583325	0.0581242	0.0586513	0.0591532	0.0600812	0.0602701	0.0603681	0.0607783	0.0613478	0.0614896	0.0620069	0.0620838	0.0626636
Dominican Republic	0.0665053	0.0674796	0.0697752	0.072289	0.072862	0.0742458	0.0748321	0.0758632	0.0761597	0.0750831	0.0711046	0.0746743	0.075935	0.0753014	0.0754711	0.0760363	0.0763203	0.0759602	0.0742628	0.0716251	0.0720095
DR Congo	0.0642238	0.0647431	0.0657946	0.0629959	0.063154	0.0636794	0.0646081	0.0621855	0.0643302	0.0625211	0.0627237	0.0621202	0.0633129	0.0638812	0.0650655	0.0662499	0.0672717	0.0696319	0.0706341	0.0699438	0.0715568
Ecuador	0.0690647	0.0687645	0.069066	0.0692761	0.0703821	0.0710967	0.0715754	0.0721217	0.0723536	0.0717962	0.0722666	0.0726932	0.0740382	0.0745952	0.0746456	0.0749763	0.0751674	0.0747839	0.0752146	0.0743369	0.0745437
Egypt	0.0904947	0.0780098	0.0786798	0.0774248	0.0772788	0.077372	0.0772844	0.0772396	0.0773776	0.0774931	0.0779246	0.0778949	0.0776359	0.0768921	0.0775539	0.0785392	0.0797178	0.0802957	0.0840057	0.0896931	0.0886943
El Salvador	0.0651186	0.0651344	0.0650142	0.0654462	0.065704	0.0662752	0.0660574	0.066741	0.0675155	0.0677629	0.0686326	0.0684664	0.0684377	0.0684535	0.0683637	0.0683476	0.0686684	0.068746	0.0689472	0.0682961	0.0687881
Eritrea	0.0599135	0.0607763	0.0595931	0.0590287	0.0595064	0.0593042	0.0606374	0.0607681	0.059381	0.0584645	0.0578457	0.0582975	0.0586699	0.0586509	0.0592423	0.0591314	0.0591022	0.0586186	0.058661	0.0595494	0.0602598
Estonia	0.0815447	0.0739962	0.0629729	0.0648816	0.0659027	0.0676614	0.0686225	0.0696574	0.069822	0.0698027	0.0705252	0.0703613	0.0704688	0.0711799	0.0712481	0.0714805	0.071993	0.072331	0.0712565	0.0693797	0.0692758
Ethiopia	0.063449	0.0640968	0.0642993	0.0671741	0.0645967	0.0628812	0.0633244	0.0634174	0.0632076	0.0634226	0.0635878	0.0639241	0.0641911	0.0644787	0.065426	0.0664388	0.0673319	0.0675364	0.068473	0.0687146	0.0690742
Fiji	0.061442	0.0612682	0.0631077	0.0645781	0.065375	0.0665476	0.0675156	0.0676394	0.0663049	0.0676595	0.0648492	0.0662871	0.0664263	0.0670087	0.0671697	0.0671313	0.0669791	0.0658571	0.0664977	0.0616353	0.0617262
Finland	0.0872502	0.0862369	0.0871342	0.0866923	0.0881791	0.0897201	0.0880277	0.0878501	0.0890949	0.0891834	0.0892087	0.0884614	0.0879786	0.0875781	0.0867422	0.0865579	0.0858548	0.0858581	0.0848608	0.0836768	0.0827336
France	0.10904	0.110467	0.112483	0.111327	0.111803	0.111777	0.110835	0.11025	0.111878	0.112145	0.112447	0.111194	0.110346	0.109132	0.107564	0.106039	0.10449	0.103401	0.1019	0.102313	0.101226
Gabon	0.0629709	0.0640651	0.0656414	0.0647329	0.0645558	0.0650961	0.0657434	0.0659657	0.0651381	0.0651682	0.0655383	0.0647911	0.065417	0.0657006	0.0658522	0.0662619	0.0668042	0.0672884	0.0684232	0.0682564	0.0689273
Gambia	0.0605719	0.0602362	0.0606241	0.0612345	0.0606278	0.0604088	0.0607729	0.0602082	0.0602484	0.0599064	0.0602536	0.058772	0.0580136	0.0554648	0.0560875	0.0561285	0.0559129	0.056137	0.0559358	0.0528565	0.0511983
Georgia	0.0912565	0.0860337	0.0919844	0.0949607	0.101677	0.0627957	0.0629052	0.0640833	0.0651338	0.064582	0.0653059	0.0657858	0.0663928	0.0675432	0.0676931	0.0685623	0.0673904	0.0684997	0.0677847	0.0668181	0.0681829
Germany	0.1193	0.121812	0.12318	0.121203	0.121529	0.120586	0.119083	0.118513	0.120301	0.121014	0.121878	0.120354	0.119042	0.117802	0.115924	0.114137	0.112603	0.111242	0.109409	0.11008	0.109229
Ghana	0.0651943	0.0660166	0.0678515	0.0701256	0.0704451	0.0719432	0.0729271	0.0734418	0.0749703	0.0756888	0.0730767	0.075018	0.0752947	0.0751471	0.0750015	0.0751628	0.0757754	0.0757912	0.0761279	0.0763541	0.0762814
Greece	0.08078	0.082712	0.0843561	0.0833553	0.0836976	0.0842294	0.0846011	0.0847564	0.0855107	0.0865886	0.0876081	0.0863263	0.0853181	0.0855153	0.08507	0.0838655	0.0831618	0.0826571	0.0815473	0.0806099	0.0797235
Grenada	0	0	0	0	0	0	0	0	0	0	0	0	0	0	0	0	0	0	0	0	0
Guatemala	0.0642487	0.0648305	0.0666686	0.0680281	0.0685708	0.0696451	0.0696447	0.0705091	0.0712275	0.0713945	0.0720451	0.0721343	0.0722258	0.0718843	0.0717058	0.0714821	0.0716124	0.0716293	0.0714235	0.070156	0.0704314
Guinea	0.0618374	0.0609374	0.0618903	0.0639071	0.0640267	0.0645761	0.0645135	0.0649181	0.0653738	0.0653346	0.0634029	0.0646204	0.0650088	0.0649859	0.06501	0.0647472	0.0653033	0.0646828	0.0651544	0.0627955	0.0638168
Guyana	0.0780677	0.0798773	0.0797604	0.0774497	0.0771198	0.0760784	0.0747328	0.0734643	0.0744585	0.0745364	0.0758515	0.0745916	0.0765691	0.0746628	0.0738014	0.0732889	0.072576	0.0739183	0.0745956	0.0748501	0.0755175
Haiti	0.0583056	0.0584451	0.0557635	0.0573689	0.0570884	0.0596477	0.059987	0.0598675	0.0598324	0.0607303	0.0605988	0.0605508	0.0604766	0.0610636	0.0616707	0.0620815	0.0631294	0.0635559	0.0642702	0.0644896	0.0655863
Honduras	0.0614559	0.0616296	0.0622312	0.0646206	0.065001	0.0655158	0.0658765	0.0663485	0.0666257	0.0667179	0.067187	0.0669422	0.0671129	0.0669761	0.0672953	0.0674598	0.0677395	0.0679618	0.0683209	0.0675184	0.0679511
Hungary	0.0754444	0.0761592	0.0772268	0.0773393	0.0786873	0.0805702	0.0811285	0.0816971	0.0826954	0.0823793	0.0833119	0.0831729	0.0830477	0.0826069	0.0825004	0.08203	0.0812016	0.0808806	0.0803292	0.079666	0.0791651
Iceland	0.0665346	0.0670191	0.0676064	0.0676822	0.0681699	0.0687436	0.069122	0.0691114	0.0697673	0.0702073	0.0706796	0.0699956	0.0699511	0.0701738	0.0704689	0.0709173	0.0711665	0.0712533	0.0702677	0.0679679	0.0676765
India	0.0877128	0.08893	0.0913423	0.092469	0.0936602	0.0949515	0.0951683	0.0959371	0.0970175	0.0984979	0.0998005	0.0985267	0.0982602	0.0984935	0.0986123	0.098473	0.0984534	0.0978579	0.0969902	0.0978784	0.098585
Indonesia	0.0923695	0.0928545	0.0960984	0.0959685	0.0969146	0.0977274	0.0957213	0.0960959	0.0939264	0.0944045	0.0967758	0.0953308	0.0943631	0.0942833	0.0932424	0.0929408	0.0925059	0.0916931	0.091608	0.0908678	0.0916168
Iran	0.0850407	0.0872833	0.0852323	0.0842903	0.083548	0.0829811	0.0841542	0.0832609	0.08191	0.0838948	0.084758	0.0862908	0.0880288	0.08728	0.0870162	0.0871634	0.0871509	0.0877857	0.0873939	0.0878038	0.0889848
Iraq	0.121099	0.0753661	0.0811006	0.0783057	0.0761488	0.0751291	0.0809692	0.0818287	0.0830343	0.0850355	0.0747892	0.0855955	0.0854729	0.0883306	0.0892133	0.089641	0.0879651	0.0866508	0.0869126	0.0901282	0.0896778
Ireland	0.0818955	0.0830588	0.084897	0.084708	0.0854628	0.0869151	0.0875031	0.0881192	0.0894146	0.0890594	0.0898407	0.0895808	0.0892857	0.0889949	0.0882503	0.0875647	0.0867364	0.0862286	0.0842927	0.0845363	0.0833471
Israel	0.0814478	0.0828891	0.0841987	0.084555	0.0853807	0.0857744	0.0848011	0.0845884	0.0855409	0.0862123	0.0874266	0.0860526	0.084735	0.083899	0.0834697	0.0828241	0.0818289	0.0814594	0.0809085	0.0812594	0.0810951
Italy	0.10859	0.109598	0.1111	0.110053	0.110417	0.110378	0.110214	0.109637	0.110767	0.110922	0.111295	0.110223	0.109213	0.108252	0.106702	0.105127	0.103691	0.102676	0.100906	0.10105	0.100036
Jamaica	0.0630674	0.0634673	0.0654231	0.0674986	0.067942	0.0682609	0.0683313	0.068515	0.0683528	0.0685348	0.0689604	0.0685481	0.0685067	0.0680942	0.0678347	0.0678483	0.0683198	0.068172	0.0685691	0.0668923	0.0655897
Japan	0.120471	0.120928	0.121468	0.120368	0.120217	0.118913	0.117037	0.116342	0.115851	0.116422	0.117767	0.115818	0.114493	0.113207	0.11181	0.110646	0.109318	0.107716	0.106055	0.105876	0.105594
Jordan	0.0708972	0.071058	0.0732368	0.0736217	0.0734063	0.0739314	0.0742213	0.0739368	0.0738078	0.0743126	0.0750864	0.0749042	0.0751121	0.0747399	0.0752204	0.0754929	0.0755977	0.075575	0.075784	0.0758852	0.0758624
Kazakhstan	0.0996697	0.103021	0.0806911	0.0806166	0.0803984	0.0798864	0.0792163	0.0798831	0.0795252	0.0796448	0.0807447	0.0805514	0.0804037	0.0800394	0.0806557	0.0810915	0.081806	0.0820573	0.0820675	0.0820503	0.0829279
Kenya	0.0675959	0.0677281	0.0681048	0.0681349	0.0688045	0.0693718	0.0696647	0.0694606	0.0698345	0.0695853	0.0700858	0.0699334	0.0692617	0.0700913	0.0699828	0.0700561	0.0701891	0.0701141	0.0703902	0.070015	0.0699462
Kuwait	0.0826003	0.0916856	0.0822909	0.0811244	0.0812065	0.0818383	0.0825383	0.0826415	0.0830558	0.0822311	0.0804401	0.0822486	0.0828059	0.0825127	0.0824201	0.0833199	0.084073	0.0841136	0.0844339	0.0834403	0.0836091
Kyrgyzstan	0.0827971	0.0779512	0.0588541	0.0598839	0.0598125	0.0603431	0.0614722	0.0619518	0.0618926	0.0610238	0.0612139	0.0598976	0.060131	0.0600415	0.0602577	0.0599532	0.0606177	0.0619578	0.0628701	0.062852	0.0622812
Laos	0.057733	0.0586053	0.0591867	0.0583009	0.0586428	0.0584353	0.0587446	0.0585063	0.0577619	0.0582345	0.0584868	0.0582408	0.0586372	0.0583116	0.0592226	0.0605904	0.0615435	0.0624861	0.0638253	0.0627634	0.0633601
Latvia	0.0838742	0.0775421	0.0677358	0.0672285	0.0669179	0.0672654	0.0683254	0.0688711	0.0696426	0.0698466	0.0700556	0.0704592	0.0705959	0.0711288	0.0716683	0.0717776	0.072031	0.0728835	0.0725486	0.0716342	0.0712731
Lebanon	0.0683361	0.0712783	0.0733429	0.0744043	0.0750186	0.0760161	0.0767511	0.0771499	0.0775905	0.0778932	0.0783225	0.078072	0.0775552	0.0771371	0.0771461	0.0765344	0.0762683	0.0764261	0.0767599	0.0768296	0.0764
Lesotho	0.0609292	0.0622243	0.065955	0.068912	0.0692215	0.0713494	0.0716126	0.0748498	0.0738385	0.0727689	0.0690426	0.0708368	0.0709266	0.0722877	0.0724816	0.0714889	0.0695856	0.0685808	0.0673422	0.0673398	0.0677095
Liberia	0.0615647	0.0598224	0.0606349	0.0582383	0.0572899	0.0569294	0.0581069	0.0596848	0.0598917	0.0607885	0.0585829	0.0582181	0.0581128	0.0590937	0.0604035	0.0612448	0.062976	0.0637771	0.0640934	0.0645956	0.0649786
Libya	0.0678568	0.0683822	0.0694062	0.0685319	0.0678568	0.0670114	0.0674791	0.0672279	0.0659848	0.0663269	0.067169	0.0666468	0.067567	0.067854	0.0686447	0.0695877	0.0702918	0.0705416	0.0715571	0.0707297	0.0713968
Lithuania	0.0869285	0.0806403	0.0635209	0.0686055	0.0678351	0.0688031	0.0700737	0.0711292	0.0715076	0.0710296	0.0719342	0.0722347	0.0728646	0.0734305	0.07334	0.0734319	0.0734533	0.0738465	0.0738736	0.0719248	0.0725436
Luxembourg	0.0772585	0.0791938	0.0830927	0.083173	0.0835811	0.0840011	0.0823053	0.0813921	0.0789947	0.0777326	0.0764354	0.0775378	0.0791075	0.0810994	0.0833677	0.084485	0.0868026	0.0876702	0.0876175	0.0904944	0.0910551
Madagascar	0.0622082	0.0618197	0.0626216	0.0629415	0.063189	0.0634182	0.0637811	0.0636949	0.0639938	0.0649104	0.0666621	0.0664987	0.0641307	0.0659654	0.066274	0.0657722	0.0651481	0.0661479	0.0668144	0.0660591	0.0641868
Malawi	0.0628882	0.063488	0.0641616	0.0637693	0.0632438	0.0638905	0.0639554	0.0659327	0.0650056	0.0652482	0.0631378	0.0639877	0.0649648	0.0651973	0.0653725	0.0658924	0.0661636	0.0664703	0.067169	0.0678458	0.0679969
Malaysia	0.0922749	0.0942137	0.094992	0.0967705	0.0985481	0.100352	0.096297	0.0965729	0.0963729	0.0974869	0.100116	0.0967794	0.0962781	0.0951348	0.0947003	0.0936821	0.0931175	0.0924029	0.0914956	0.0912087	0.0914638
Maldives	0.0576825	0.0584562	0.059338	0.0599772	0.0601194	0.060879	0.0612106	0.0615748	0.0613625	0.0616256	0.0602263	0.0604418	0.0608125	0.0613536	0.0623888	0.0617151	0.0631544	0.0635016	0.0645451	0.0646701	0.0648956
Mali	0.0618234	0.061988	0.0640658	0.0631482	0.0628233	0.0634651	0.0637558	0.0637304	0.0634428	0.0637722	0.0638423	0.0647736	0.0647369	0.0658022	0.0657617	0.0659943	0.0664945	0.0663786	0.0650951	0.0642713	0.064736
Malta	0.0672969	0.0674025	0.0671392	0.0666657	0.0670348	0.0680204	0.0679744	0.0672388	0.0677898	0.0680405	0.0681838	0.0673577	0.0674461	0.0675899	0.0672966	0.0671062	0.067293	0.0677937	0.0675023	0.0675609	0.0677264
Mauritania	0.062202	0.0623578	0.0635532	0.0636672	0.0636324	0.0639028	0.0643826	0.0639536	0.0632891	0.0632625	0.0638633	0.0640281	0.0639003	0.0642793	0.0662966	0.0681073	0.0678412	0.0677985	0.068604	0.0670219	0.0674502
Mauritius	0.0656978	0.0663694	0.0669011	0.0660698	0.066491	0.0671376	0.0683254	0.0683476	0.0675225	0.0679153	0.0681538	0.0681122	0.0679663	0.067697	0.0672855	0.0668267	0.0666949	0.0665639	0.0665148	0.0658214	0.0661642
Mexico	0.0829393	0.0835549	0.0837518	0.0839141	0.0849804	0.0866538	0.0873962	0.0877911	0.0874482	0.0881447	0.0892521	0.0884938	0.0876425	0.0876164	0.0867243	0.0860487	0.086265	0.0859552	0.0856954	0.0845214	0.0845054
Monaco	0.0592615	0.0589803	0.059388	0.0582095	0.0583117	0.0593939	0.0597298	0.0596862	0.0592703	0.0591405	0.0587783	0.0592464	0.0599887	0.0609702	0.0618922	0.0624564	0.0635128	0.0647077	0.0656718	0.0643528	0.0647863
Mongolia	0.0631487	0.0684787	0.0605352	0.0616814	0.0608767	0.0607128	0.0600891	0.0602912	0.0600669	0.0599785	0.0603556	0.0608739	0.0617788	0.0621949	0.0632412	0.0618449	0.0628152	0.0636856	0.0649118	0.0633927	0.0653598
Montenegro	0.0644464	0.0664568	0.0710204	0.0680754	0.0688356	0.0716625	0.070567	0.0705337	0.0704515	0.0708051	0.0706868	0.0741107	0.0744839	0.0743698	0.0756017	0.0752476	0.0756231	0.0763327	0.0760937	0.0738828	0.0721745
Morocco	0.0758258	0.0764722	0.0793808	0.0781682	0.0788628	0.0801896	0.0809162	0.0808331	0.0812103	0.0814477	0.078742	0.0810701	0.0812859	0.0809362	0.0808655	0.0807674	0.0809712	0.0812196	0.0820884	0.0822978	0.082344
Mozambique	0.0614689	0.0620168	0.0626401	0.0645802	0.0658154	0.066603	0.0669606	0.0674624	0.0675978	0.069567	0.0667777	0.0677558	0.0706717	0.0702923	0.0707189	0.0708987	0.0707364	0.0707115	0.071648	0.0706248	0.0666861
Myanmar	0.0633692	0.0638464	0.0682559	0.0780442	0.0787684	0.0802622	0.0759316	0.0616828	0.0586882	0.0586584	0.0590052	0.0586514	0.0585259	0.0558562	0.0547706	0.0544942	0.0546062	0.0543783	0.0541665	0.0550069	0.0561041
Namibia	0.064948	0.0650708	0.0662924	0.0653933	0.0654948	0.0659788	0.0662527	0.0662708	0.0655339	0.0652042	0.064036	0.063857	0.0639191	0.0652199	0.0655579	0.0657479	0.0664517	0.0671876	0.0672313	0.0674183	0.068249
Nepal	0.0618841	0.0619388	0.0635665	0.0641595	0.065379	0.0657622	0.066244	0.0671007	0.0657541	0.0663186	0.0671531	0.0675741	0.0667223	0.0659685	0.0656933	0.0654231	0.0645663	0.0644514	0.0640083	0.0649039	0.0658687
Netherlands	0.103165	0.105473	0.108265	0.106566	0.107517	0.108438	0.105498	0.104815	0.106306	0.106841	0.107057	0.106382	0.10539	0.104558	0.103023	0.10157	0.100118	0.0991101	0.0976748	0.0982403	0.0969934
New Zealand	0.0832302	0.0844175	0.0846686	0.084048	0.0849851	0.0858554	0.0863776	0.0857986	0.0850367	0.0853851	0.0850486	0.0845993	0.0852312	0.0852029	0.0847265	0.0840953	0.0821514	0.0805268	0.0776079	0.076921	0.0764487
Nicaragua	0.0614122	0.0613538	0.0620542	0.0634216	0.0636886	0.0635386	0.0638757	0.0641058	0.0642152	0.0647357	0.0643968	0.0647019	0.0647737	0.0652491	0.0658888	0.0667518	0.0673074	0.0678182	0.0679688	0.0653677	0.065534
Niger	0.0610459	0.0603619	0.060583	0.0606451	0.0595955	0.0601225	0.0604936	0.0605916	0.0604429	0.0604461	0.0609575	0.0607079	0.0612872	0.0619644	0.0620766	0.0629545	0.0632132	0.0627301	0.0642492	0.0658904	0.0662444
Nigeria	0.0735641	0.0749128	0.0769988	0.0777763	0.0776491	0.086654	0.0891355	0.0917332	0.080994	0.0755621	0.0772484	0.0779468	0.0776597	0.0781587	0.0771163	0.0780183	0.0791636	0.0798274	0.0801486	0.0841671	0.0855704
North Korea	0.0644143	0.0654967	0.065605	0.0652974	0.0642666	0.0616599	0.0641334	0.0654644	0.0650979	0.0642882	0.0653688	0.0658377	0.0656441	0.0652619	0.0651194	0.0655224	0.0657212	0.0655818	0.0652166	0.0648416	0.0648344
Norway	0.0848544	0.0857987	0.0879184	0.0861438	0.0866331	0.0875896	0.0880071	0.0877346	0.0881962	0.08857	0.0887867	0.0881707	0.0879006	0.0876521	0.0880427	0.0879007	0.0872073	0.0862578	0.0860647	0.0856538	0.0851862
Oman	0.0693599	0.0702444	0.0717052	0.0715197	0.0714297	0.072187	0.0732084	0.0735874	0.0734575	0.0731142	0.0736213	0.0735955	0.0732894	0.0727782	0.0733137	0.0734274	0.0743089	0.0750827	0.0779264	0.0765932	0.0770438
Pakistan	0.0778065	0.0791276	0.0835248	0.0830068	0.0827024	0.083806	0.0843612	0.0844701	0.081455	0.0785269	0.0773046	0.0778217	0.0781043	0.0777761	0.0773701	0.0778659	0.0783196	0.0782056	0.0783332	0.0786591	0.082695
Panama	0.0701783	0.0723141	0.074866	0.0750632	0.0753546	0.0736012	0.0735998	0.0735157	0.0732977	0.0733257	0.0737978	0.0730484	0.0725963	0.0724217	0.0724407	0.072642	0.0729768	0.0731023	0.0732248	0.0737338	0.0742173
Papua New Guinea	0.0646954	0.0662136	0.0689859	0.0702956	0.0708778	0.0719177	0.0735443	0.0736066	0.0718151	0.0710038	0.0666836	0.068996	0.0698514	0.0697054	0.0705649	0.0702896	0.0703939	0.0711491	0.0716233	0.0713103	0.0726791
Paraguay	0.0628328	0.0638826	0.0635195	0.0635222	0.0644864	0.0654074	0.0668406	0.066756	0.066219	0.0661389	0.0660866	0.065244	0.0624682	0.0620915	0.0630734	0.0628084	0.0643627	0.067322	0.0718255	0.072233	0.0737702
Peru	0.0817743	0.0844956	0.0860504	0.0850831	0.0868086	0.0825852	0.0776386	0.0765421	0.0770002	0.0751887	0.0752141	0.0752558	0.0751413	0.0750629	0.074634	0.0743043	0.073752	0.0727779	0.0725992	0.0809466	0.0811476
Philippines	0.0842432	0.0855066	0.0893074	0.089581	0.090721	0.0900344	0.0864933	0.0864441	0.0860115	0.0866006	0.0869055	0.0859204	0.0854562	0.0843565	0.0836838	0.0833027	0.0832159	0.0829188	0.0825329	0.0840669	0.084406
Poland	0.0761096	0.0779784	0.0801075	0.0812807	0.0818909	0.0837858	0.0849701	0.0847367	0.0858294	0.0861222	0.0867623	0.0868101	0.0858333	0.0847047	0.0838319	0.0840423	0.0833373	0.0832868	0.0838575	0.0850491	0.0844348
Portugal	0.0812988	0.0844405	0.0900336	0.0868304	0.0855376	0.0882	0.0891212	0.086436	0.0873961	0.0869634	0.086339	0.0853058	0.0851022	0.0889961	0.089031	0.0878536	0.0882734	0.0868307	0.0850083	0.0859824	0.0839474
Qatar	0.0684888	0.068463	0.0709176	0.0715357	0.0721583	0.0756611	0.0727449	0.071208	0.0708229	0.0699986	0.0708541	0.0712911	0.0718566	0.0722416	0.0723239	0.0733903	0.0753279	0.0766234	0.0793866	0.0799445	0.0807965
Romania	0.0803193	0.0812604	0.0714093	0.0732566	0.0750361	0.0768716	0.0773485	0.0768201	0.080274	0.0783443	0.0782146	0.0782515	0.0784192	0.0796223	0.0796318	0.0803265	0.0806008	0.0823327	0.0823215	0.0844886	0.0820142
Russia	0.122363	0.116941	0.0991283	0.097053	0.0959447	0.0952028	0.0949858	0.0956599	0.0947677	0.0944232	0.0962306	0.0957992	0.0951468	0.0946408	0.0943392	0.0941303	0.0940266	0.0940683	0.0933668	0.093152	0.0932514
Rwanda	0.0594514	0.059215	0.0599468	0.0626661	0.0670652	0.0630408	0.0639205	0.0653163	0.0647071	0.0652336	0.0641682	0.0647514	0.0648118	0.0648503	0.0645851	0.0646511	0.0645908	0.0643383	0.0650873	0.0662088	0.0662108
Samoa	0.0571157	0.058058	0.0582602	0.0566781	0.0566853	0.0562435	0.0559923	0.0558662	0.0546709	0.0549968	0.0551872	0.0553147	0.0558021	0.0561304	0.0570032	0.0579072	0.058509	0.0591449	0.0600171	0.0591057	0.0606074
San Marino	0.0660625	0.0601808	0.060221	0.05895	0.0590948	0.0587908	0.0598439	0.0592535	0.0579708	0.0583034	0.0562187	0.0566953	0.0575866	0.0582477	0.058647	0.0589599	0.0594835	0.0597497	0.0607956	0.0601453	0.0600172
Sao Tome and Principe	0.0569144	0.057287	0.0571558	0.0558538	0.0554309	0.0546378	0.0548455	0.0539611	0.0521622	0.0527687	0.0536077	0.0519984	0.0524728	0.0529952	0.0536294	0.0537359	0.0537395	0.0536116	0.0544885	0.054207	0.0550089
Saudi Arabia	0.0877184	0.0904265	0.0902415	0.0866142	0.0861253	0.0867641	0.0871915	0.0871634	0.0871987	0.087691	0.0893596	0.0879719	0.0873553	0.0867351	0.0863108	0.0861972	0.0860953	0.0861543	0.0874013	0.089644	0.0899145
Senegal	0.0668851	0.0668725	0.0679693	0.0672791	0.0670843	0.0692791	0.0698258	0.0696771	0.0705316	0.0687506	0.0682902	0.0699288	0.0704883	0.0713821	0.0716531	0.072082	0.0723307	0.072768	0.0726984	0.0702259	0.0688507
Serbia	0.0911924	0.0983858	0.103032	0.103702	0.0879126	0.0912725	0.0893259	0.0888589	0.0894637	0.0813136	0.0786471	0.0887215	0.0901913	0.0906369	0.0913677	0.0900592	0.0898235	0.0904783	0.0897644	0.0888651	0.0875934
Seychelles	0.059822	0.0594297	0.0598665	0.0591631	0.0593537	0.0590427	0.0594107	0.0589896	0.0586024	0.0585662	0.0589848	0.0588183	0.0591794	0.060014	0.0601344	0.0611621	0.0618559	0.0622376	0.0627286	0.0624635	0.0630921
Sierra Leone	0.059083	0.0599712	0.0601179	0.059203	0.0596327	0.0595127	0.0605403	0.0585756	0.0575079	0.0583205	0.0592322	0.0591056	0.0601803	0.0607803	0.0614203	0.0620226	0.0616419	0.061177	0.0610753	0.0611847	0.0620753
Singapore	0.088587	0.0906615	0.0908528	0.0916349	0.0927362	0.0932717	0.0940193	0.0940894	0.0940359	0.0943343	0.0951826	0.0939747	0.0933705	0.0929362	0.0924375	0.0918168	0.0910427	0.090037	0.0881963	0.0896462	0.08993
Slovakia	0.0946022	0.0909943	0.0831198	0.078209	0.0781576	0.0785602	0.0788125	0.0784143	0.0784494	0.0775779	0.0768318	0.0772552	0.0772511	0.0783883	0.0786496	0.0781294	0.0777439	0.0781945	0.0792063	0.0818303	0.0805464
Slovenia	0.0747794	0.0727673	0.072966	0.0731787	0.0738401	0.0762669	0.0763253	0.0757543	0.0766112	0.0768846	0.0759116	0.0754929	0.0756647	0.0759318	0.0751896	0.0741118	0.0732651	0.0732063	0.0731143	0.0742114	0.0719554
Somalia	0.0577767	0.0575444	0.0576423	0.0561446	0.0553945	0.0545315	0.0542211	0.0543722	0.0540051	0.0538743	0.0540157	0.053279	0.0538055	0.054496	0.0553769	0.0562883	0.0569408	0.0573188	0.0580054	0.057316	0.0560349
South Africa	0.0892928	0.0912383	0.0935122	0.0938049	0.092201	0.0916102	0.0906931	0.0909265	0.0909681	0.0918292	0.0913703	0.0895719	0.0885508	0.0897003	0.0896084	0.0888958	0.087329	0.0860777	0.0836746	0.0857894	0.0868155
South Korea	0.102827	0.104898	0.106573	0.106214	0.106598	0.107383	0.106997	0.10672	0.10583	0.106948	0.109168	0.106865	0.106078	0.105445	0.104714	0.105294	0.104193	0.103002	0.1016	0.101823	0.102033
Spain	0.102923	0.105885	0.107983	0.105886	0.105696	0.105885	0.104861	0.102149	0.103246	0.103903	0.104348	0.103577	0.103027	0.101383	0.100237	0.0987046	0.0977627	0.0983721	0.0990183	0.101178	0.0985358
Sri Lanka	0.0702177	0.0712867	0.0734517	0.0740526	0.0741142	0.0714364	0.0718043	0.0721805	0.0724237	0.0724662	0.0730754	0.0726362	0.0723933	0.0721085	0.0719908	0.0720307	0.0722887	0.0722251	0.0722044	0.0725228	0.0732574
Suriname	0.0629379	0.062591	0.0650375	0.0835902	0.0602243	0.0646173	0.0660125	0.0661606	0.0662423	0.0654048	0.0649194	0.0653879	0.0657389	0.0660517	0.0666647	0.0672411	0.0662275	0.0652606	0.0653237	0.065351	0.0650327
Swaziland	0.0633333	0.0636434	0.0642874	0.0629737	0.0625496	0.0622082	0.062089	0.062068	0.0614254	0.0612042	0.0614416	0.0613414	0.061425	0.0618573	0.0626559	0.063111	0.0635267	0.0638226	0.0642997	0.0641276	0.0647909
Sweden	0.0920232	0.093541	0.0957561	0.0943269	0.0944277	0.0926931	0.0960668	0.094906	0.0956871	0.0958189	0.0955663	0.0941101	0.0937071	0.0935572	0.0921762	0.0905876	0.0881899	0.087426	0.0865288	0.0878355	0.0871327
Switzerland	0.0937563	0.0954949	0.0980021	0.0978699	0.0986977	0.0992998	0.0989721	0.0983538	0.0990887	0.0993907	0.0995583	0.0990452	0.0984487	0.0978912	0.0967168	0.0976624	0.0957199	0.0943694	0.0932133	0.0941942	0.0924768
Syria	0.0786721	0.0822927	0.0826489	0.0831153	0.084381	0.0822692	0.0812105	0.0796201	0.0787648	0.0789068	0.0750714	0.079793	0.0803983	0.0795179	0.0800265	0.0801114	0.0800694	0.0804318	0.0809599	0.0813549	0.0815907
Tajikistan	0.0577765	0.0576321	0.0585524	0.0689071	0.0693617	0.0730111	0.0718237	0.0731012	0.071231	0.0644247	0.059695	0.0620006	0.0642329	0.0651441	0.0681995	0.0691034	0.0706989	0.071414	0.0719145	0.0719908	0.0715635
Tanzania	0.0671284	0.0678119	0.0691445	0.0703395	0.0706232	0.0707399	0.0709172	0.0707371	0.0713355	0.0708642	0.0704778	0.0704059	0.0702144	0.0701449	0.0700383	0.0701314	0.0703406	0.0708593	0.0714199	0.0719688	0.071893
TFYR Macedonia	0.0661582	0.0666377	0.0649055	0.0648575	0.0656883	0.0667051	0.0669688	0.0653453	0.0652024	0.0652273	0.0651905	0.0649688	0.065035	0.0659334	0.066139	0.0644267	0.0645424	0.0648983	0.0651634	0.0655429	0.0640857
Thailand	0.0959224	0.0980126	0.100383	0.100963	0.101899	0.102446	0.10062	0.0999371	0.099484	0.099754	0.101413	0.100133	0.0992942	0.0987157	0.0979302	0.0974959	0.0970355	0.0958517	0.0951383	0.0954498	0.0957275
Togo	0.0634706	0.0637832	0.0650927	0.0632381	0.0627154	0.0638214	0.0652213	0.0653529	0.0650248	0.0647244	0.0634262	0.0646285	0.0652968	0.0660151	0.0664929	0.0675618	0.0680064	0.067382	0.0678568	0.0672715	0.0669964
Trinidad and Tobago	0.0632091	0.0647876	0.0647361	0.0649244	0.0651236	0.0671595	0.069213	0.0708529	0.0704794	0.0700288	0.070779	0.0707944	0.0712192	0.0711418	0.0716244	0.0718549	0.0719826	0.0723053	0.0727624	0.072632	0.0722081
Tunisia	0.0716987	0.072523	0.0747833	0.074109	0.0746978	0.0756178	0.0761471	0.0760836	0.0763379	0.0768164	0.0769156	0.0769201	0.0766045	0.076397	0.076194	0.0755934	0.0758708	0.0759425	0.0760592	0.0760518	0.0762402
Turkey	0.0853173	0.0863081	0.0895125	0.0901915	0.0890805	0.0907549	0.0905961	0.0905279	0.0915308	0.0918471	0.0922647	0.0897598	0.0900054	0.0897645	0.0894213	0.0893995	0.0886839	0.0884532	0.0880184	0.0881412	0.0883063
Turkmenistan	0.07938	0.0672638	0.0656172	0.0643952	0.0660704	0.0664843	0.0656638	0.0655664	0.0648685	0.0658862	0.0663905	0.0671178	0.0673171	0.0683288	0.0688288	0.0689731	0.0687987	0.0695183	0.0697998	0.0703409	0.0699746
Uganda	0.061658	0.0614749	0.0623306	0.0632133	0.0642383	0.0648131	0.0656118	0.0655107	0.0656572	0.0658072	0.0659186	0.0660275	0.0660579	0.065897	0.0664524	0.0670788	0.0678411	0.0682509	0.0690831	0.0690193	0.0696897
Ukraine	0.116806	0.115564	0.0937919	0.0931639	0.0921336	0.0872731	0.0862573	0.0871412	0.0856418	0.0841279	0.0844115	0.0844657	0.0843466	0.0877279	0.0886079	0.0931001	0.0959785	0.0964496	0.0966922	0.0944061	0.0948362
United Arab Emirates	0.0839963	0.0851669	0.0844231	0.0817969	0.0830129	0.0830136	0.083412	0.0830944	0.0830464	0.0837818	0.0853016	0.0845307	0.0845873	0.084447	0.0842946	0.0842332	0.0844242	0.0845516	0.0841841	0.084029	0.0838824
United Kingdom	0.110212	0.111717	0.11334	0.111008	0.111357	0.110382	0.110391	0.111023	0.112776	0.113636	0.113848	0.112627	0.111855	0.110901	0.109647	0.10822	0.106472	0.105246	0.102653	0.102829	0.100872
United States	0.135107	0.137368	0.137369	0.129827	0.127807	0.12044	0.119391	0.118898	0.119753	0.120688	0.121839	0.120161	0.118754	0.116353	0.114126	0.112684	0.111406	0.109807	0.108066	0.110102	0.109304
Uruguay	0.0671619	0.0681999	0.0688097	0.0696247	0.0702622	0.0706287	0.0704002	0.0704868	0.0727579	0.0727647	0.0725369	0.0718627	0.069952	0.0686154	0.0682604	0.0689456	0.0690116	0.0693942	0.0701342	0.0709748	0.0729196
Uzbekistan	0.101038	0.10018	0.073034	0.074058	0.0726576	0.07336	0.07396	0.0742855	0.0730673	0.0729927	0.0734845	0.0721485	0.0727853	0.0727485	0.0732362	0.0732284	0.0738943	0.0749284	0.0759633	0.0765801	0.076482
Vanuatu	0.0578805	0.0577529	0.0575801	0.0579181	0.0584053	0.0588583	0.0592499	0.0592503	0.0583315	0.0587977	0.0581699	0.0584215	0.0588884	0.0593512	0.0599065	0.059715	0.0585978	0.05815	0.0583932	0.0581443	0.0588829
Venezuela	0.0759309	0.076026	0.0758265	0.0745357	0.0742908	0.0761623	0.074435	0.0761415	0.0775822	0.0780951	0.0788193	0.0788215	0.0762758	0.0737204	0.0739567	0.0744064	0.0755005	0.075663	0.0800323	0.0834324	0.0851451
Viet Nam	0.0757945	0.076061	0.0784274	0.0794015	0.0802958	0.0807376	0.0817277	0.0827833	0.0833038	0.083878	0.084867	0.0835789	0.0832214	0.0829769	0.0829237	0.0832181	0.0832202	0.0837101	0.0838265	0.0842743	0.0834725
Yemen	0.0696424	0.078949	0.0861499	0.0907107	0.0906627	0.0799324	0.0759662	0.0756696	0.075288	0.0745873	0.0714939	0.0757587	0.0767211	0.0764973	0.0759718	0.0759336	0.0769438	0.0769702	0.0769062	0.0768782	0.0765096
Zambia	0.0669784	0.064583	0.0667727	0.0655568	0.0655062	0.0660759	0.065977	0.0666066	0.0656633	0.0654525	0.0638357	0.064846	0.0646114	0.0646761	0.0667348	0.0671197	0.0698847	0.069698	0.070195	0.0695393	0.0709593
Zimbabwe	0.0682977	0.0693142	0.0725987	0.0716769	0.0722727	0.0733487	0.0738498	0.0746043	0.0730473	0.0733254	0.0723775	0.0733036	0.0732594	0.0721718	0.0718362	0.071745	0.0712836	0.0693147	0.0633521	0.0663714	0.0723274

## Sheet: % pop living in urban areas
Urbanization
	Urb90	Urb91	Urb92	Urb93	Urb94	Urb95	Urb96	Urb97	Urb98	Urb99	Urb00	Urb01	Urb02	Urb03	Urb04	Urb05	Urb06	Urb07	Urb08	Urb09	Urb10
Afghanistan	18.157	18.3938	18.6306	18.8674	19.1042	19.341	19.5894	19.8378	20.0862	20.3346	20.583	20.8428	21.1026	21.3624	21.6222	21.882	22.1534	22.4248	22.6962	22.9676	23.239
Albania	36.428	36.9246	37.4212	37.9178	38.4144	38.911	39.477	40.043	40.609	41.175	41.741	42.7536	43.7662	44.7788	45.7914	46.804	47.9076	49.0112	50.1148	51.2184	52.322
Algeria	52.085	52.8674	53.6498	54.4322	55.2146	55.997	56.955	57.913	58.871	59.829	60.787	61.9674	63.1478	64.3282	65.5086	66.689	67.756	68.823	69.89	70.957	72.024
Andorra	94.712	94.5018	94.2916	94.0814	93.8712	93.661	93.4078	93.1546	92.9014	92.6482	92.395	91.975	91.555	91.135	90.715	90.295	89.7994	89.3038	88.8082	88.3126	87.817
Angola	37.144	38.5128	39.8816	41.2504	42.6192	43.988	44.9878	45.9876	46.9874	47.9872	48.987	49.9782	50.9694	51.9606	52.9518	53.943	54.8302	55.7174	56.6046	57.4918	58.379
Antigua	35.426	35.133	34.84	34.547	34.254	33.961	33.5942	33.2274	32.8606	32.4938	32.127	31.8282	31.5294	31.2306	30.9318	30.633	30.4828	30.3326	30.1824	30.0322	29.882
Argentina	86.984	87.318	87.652	87.986	88.32	88.654	88.9482	89.2424	89.5366	89.8308	90.125	90.3764	90.6278	90.8792	91.1306	91.382	91.5754	91.7688	91.9622	92.1556	92.349
Armenia	67.421	67.1482	66.8754	66.6026	66.3298	66.057	65.7788	65.5006	65.2224	64.9442	64.666	64.5696	64.4732	64.3768	64.2804	64.184	64.1604	64.1368	64.1132	64.0896	64.066
Australia	85.4	85.5412	85.6824	85.8236	85.9648	86.106	86.3178	86.5296	86.7414	86.9532	87.165	87.3684	87.5718	87.7752	87.9786	88.182	88.3548	88.5276	88.7004	88.8732	89.046
Austria	65.765	65.772	65.779	65.786	65.793	65.8	65.8	65.8	65.8	65.8	65.8	65.9468	66.0936	66.2404	66.3872	66.534	66.718	66.902	67.086	67.27	67.454
Azerbaijan	53.749	53.4404	53.1318	52.8232	52.5146	52.206	52.042	51.878	51.714	51.55	51.386	51.5866	51.7872	51.9878	52.1884	52.389	52.5914	52.7938	52.9962	53.1986	53.401
Bahamas	79.838	80.0626	80.2872	80.5118	80.7364	80.961	81.1758	81.3906	81.6054	81.8202	82.035	82.2416	82.4482	82.6548	82.8614	83.068	83.2672	83.4664	83.6656	83.8648	84.064
Bahrain	88.14	88.1896	88.2392	88.2888	88.3384	88.388	88.3848	88.3816	88.3784	88.3752	88.372	88.3814	88.3908	88.4002	88.4096	88.419	88.4588	88.4986	88.5384	88.5782	88.618
Bangladesh	19.811	20.1874	20.5638	20.9402	21.3166	21.693	22.0724	22.4518	22.8312	23.2106	23.59	23.9992	24.4084	24.8176	25.2268	25.636	26.0876	26.5392	26.9908	27.4424	27.894
Barbados	32.719	33.2716	33.8242	34.3768	34.9294	35.482	36.055	36.628	37.201	37.774	38.347	38.914	39.481	40.048	40.615	41.182	41.7234	42.2648	42.8062	43.3476	43.889
Belarus	65.981	66.37	66.759	67.148	67.537	67.926	68.3354	68.7448	69.1542	69.5636	69.973	70.4492	70.9254	71.4016	71.8778	72.354	72.8062	73.2584	73.7106	74.1628	74.615
Belgium	96.377	96.457	96.537	96.617	96.697	96.777	96.8452	96.9134	96.9816	97.0498	97.118	97.1528	97.1876	97.2224	97.2572	97.292	97.3248	97.3576	97.3904	97.4232	97.456
Belize	47.465	47.4688	47.4726	47.4764	47.4802	47.484	47.5198	47.5556	47.5914	47.6272	47.663	47.3926	47.1222	46.8518	46.5814	46.311	46.0414	45.7718	45.5022	45.2326	44.963
Benin	34.485	34.9396	35.3942	35.8488	36.3034	36.758	37.073	37.388	37.703	38.018	38.333	38.867	39.401	39.935	40.469	41.003	41.654	42.305	42.956	43.607	44.258
Bhutan	16.388	17.2178	18.0476	18.8774	19.7072	20.537	21.5132	22.4894	23.4656	24.4418	25.418	26.5274	27.6368	28.7462	29.8556	30.965	31.7306	32.4962	33.2618	34.0274	34.793
Bolivia	55.577	56.3416	57.1062	57.8708	58.6354	59.4	59.8868	60.3736	60.8604	61.3472	61.834	62.305	62.776	63.247	63.718	64.189	64.631	65.073	65.515	65.957	66.399
Bosnia and Herzegovina	39.249	39.6028	39.9566	40.3104	40.6642	41.018	41.4186	41.8192	42.2198	42.6204	43.021	43.4688	43.9166	44.3644	44.8122	45.26	45.7546	46.2492	46.7438	47.2384	47.733
Botswana	41.933	43.3426	44.7522	46.1618	47.5714	48.981	49.8286	50.6762	51.5238	52.3714	53.219	54.0392	54.8594	55.6796	56.4998	57.32	58.0514	58.7828	59.5142	60.2456	60.977
Brazil	73.922	74.6596	75.3972	76.1348	76.8724	77.61	78.3264	79.0428	79.7592	80.4756	81.192	81.5204	81.8488	82.1772	82.5056	82.834	83.1342	83.4344	83.7346	84.0348	84.335
Brunei	65.833	66.3952	66.9574	67.5196	68.0818	68.644	69.148	69.652	70.156	70.66	71.164	71.6348	72.1056	72.5764	73.0472	73.518	73.9338	74.3496	74.7654	75.1812	75.597
Bulgaria	66.377	66.658	66.939	67.22	67.501	67.782	68.0054	68.2288	68.4522	68.6756	68.899	69.155	69.411	69.667	69.923	70.179	70.648	71.117	71.586	72.055	72.524
Burkina Faso	13.815	14.0782	14.3414	14.6046	14.8678	15.131	15.6736	16.2162	16.7588	17.3014	17.844	18.5826	19.3212	20.0598	20.7984	21.537	22.363	23.189	24.015	24.841	25.667
Cambodia	15.546	15.899	16.252	16.605	16.958	17.311	17.566	17.821	18.076	18.331	18.586	18.7036	18.8212	18.9388	19.0564	19.174	19.302	19.43	19.558	19.686	19.814
Cameroon	39.657	40.2402	40.8234	41.4066	41.9898	42.573	43.1668	43.7606	44.3544	44.9482	45.542	46.1418	46.7416	47.3414	47.9412	48.541	49.1352	49.7294	50.3236	50.9178	51.512
Canada	76.582	76.8006	77.0192	77.2378	77.4564	77.675	78.0356	78.3962	78.7568	79.1174	79.478	79.6068	79.7356	79.8644	79.9932	80.122	80.2084	80.2948	80.3812	80.4676	80.554
Cape Verde	44.12	45.0496	45.9792	46.9088	47.8384	48.768	49.7014	50.6348	51.5682	52.5016	53.435	54.2858	55.1366	55.9874	56.8382	57.689	58.5178	59.3466	60.1754	61.0042	61.833
Central African Republic	36.825	36.9062	36.9874	37.0686	37.1498	37.231	37.3126	37.3942	37.4758	37.5574	37.639	37.7246	37.8102	37.8958	37.9814	38.067	38.2234	38.3798	38.5362	38.6926	38.849
Chad	20.811	20.937	21.063	21.189	21.315	21.441	21.4596	21.4782	21.4968	21.5154	21.534	21.5526	21.5712	21.5898	21.6084	21.627	21.6494	21.6718	21.6942	21.7166	21.739
Chile	83.271	83.4912	83.7114	83.9316	84.1518	84.372	84.6868	85.0016	85.3164	85.6312	85.946	86.2814	86.6168	86.9522	87.2876	87.623	87.8868	88.1506	88.4144	88.6782	88.942
China	26.442	27.3458	28.2496	29.1534	30.0572	30.961	31.9442	32.9274	33.9106	34.8938	35.877	37.206	38.535	39.864	41.193	42.522	43.8628	45.2036	46.5444	47.8852	49.226
Colombia	68.276	68.724	69.172	69.62	70.068	70.516	70.8278	71.1396	71.4514	71.7632	72.075	72.3762	72.6774	72.9786	73.2798	73.581	73.8688	74.1566	74.4444	74.7322	75.02
Congo	54.324	54.7418	55.1596	55.5774	55.9952	56.413	56.8694	57.3258	57.7822	58.2386	58.695	59.1536	59.6122	60.0708	60.5294	60.988	61.435	61.882	62.329	62.776	63.223
Costa Rica	50.683	51.7042	52.7254	53.7466	54.7678	55.789	56.4388	57.0886	57.7384	58.3882	59.038	59.5716	60.1052	60.6388	61.1724	61.706	62.202	62.698	63.194	63.69	64.186
Cote dIvoire	39.345	39.718	40.091	40.464	40.837	41.21	41.6762	42.1424	42.6086	43.0748	43.541	44.2	44.859	45.518	46.177	46.836	47.5802	48.3244	49.0686	49.8128	50.557
Croatia	54.039	54.2096	54.3802	54.5508	54.7214	54.892	55.031	55.17	55.309	55.448	55.587	55.7508	55.9146	56.0784	56.2422	56.406	56.6322	56.8584	57.0846	57.3108	57.537
Cuba	73.364	73.5466	73.7292	73.9118	74.0944	74.277	74.5416	74.8062	75.0708	75.3354	75.6	75.6	75.6	75.6	75.6	75.6	75.523	75.446	75.369	75.292	75.215
Cyprus	66.776	67.0284	67.2808	67.5332	67.7856	68.038	68.16	68.282	68.404	68.526	68.648	68.8072	68.9664	69.1256	69.2848	69.444	69.6174	69.7908	69.9642	70.1376	70.311
Czech Republic	75.22	75.1046	74.9892	74.8738	74.7584	74.643	74.512	74.381	74.25	74.119	73.988	73.93	73.872	73.814	73.756	73.698	73.6512	73.6044	73.5576	73.5108	73.464
Denmark	84.843	84.8702	84.8974	84.9246	84.9518	84.979	85.0032	85.0274	85.0516	85.0758	85.1	85.2512	85.4024	85.5536	85.7048	85.856	86.0438	86.2316	86.4194	86.6072	86.795
Djibouti	75.65	75.78	75.91	76.04	76.17	76.3	76.3464	76.3928	76.4392	76.4856	76.532	76.5778	76.6236	76.6694	76.7152	76.761	76.8086	76.8562	76.9038	76.9514	76.999
Dominican Republic	55.226	55.7	56.174	56.648	57.122	57.596	58.426	59.256	60.086	60.916	61.746	62.533	63.32	64.107	64.894	65.681	66.3594	67.0378	67.7162	68.3946	69.073
DR Congo	27.743	27.8304	27.9178	28.0052	28.0926	28.18	28.4046	28.6292	28.8538	29.0784	29.303	29.6742	30.0454	30.4166	30.7878	31.159	31.6726	32.1862	32.6998	33.2134	33.727
Ecuador	55.09	55.6252	56.1604	56.6956	57.2308	57.766	58.2726	58.7792	59.2858	59.7924	60.299	60.9606	61.6222	62.2838	62.9454	63.607	64.2582	64.9094	65.5606	66.2118	66.863
Egypt	43.478	43.3452	43.2124	43.0796	42.9468	42.814	42.8106	42.8072	42.8038	42.8004	42.797	42.843	42.889	42.935	42.981	43.027	43.0966	43.1662	43.2358	43.3054	43.375
El Salvador	49.233	50.1798	51.1266	52.0734	53.0202	53.967	54.956	55.945	56.934	57.923	58.912	59.4592	60.0064	60.5536	61.1008	61.648	62.1744	62.7008	63.2272	63.7536	64.28
Eritrea	15.8	15.9508	16.1016	16.2524	16.4032	16.554	16.768	16.982	17.196	17.41	17.624	17.9102	18.1964	18.4826	18.7688	19.055	19.424	19.793	20.162	20.531	20.9
Estonia	71.128	70.8982	70.6684	70.4386	70.2088	69.979	69.8634	69.7478	69.6322	69.5166	69.401	69.4058	69.4106	69.4154	69.4202	69.425	69.4322	69.4394	69.4466	69.4538	69.461
Ethiopia	12.621	12.8622	13.1034	13.3446	13.5858	13.827	14.0094	14.1918	14.3742	14.5566	14.739	14.9312	15.1234	15.3156	15.5078	15.7	15.9114	16.1228	16.3342	16.5456	16.757
Fiji	41.611	42.388	43.165	43.942	44.719	45.496	45.9784	46.4608	46.9432	47.4256	47.908	48.3006	48.6932	49.0858	49.4784	49.871	50.2642	50.6574	51.0506	51.4438	51.837
Finland	79.367	79.6862	80.0054	80.3246	80.6438	80.963	81.207	81.451	81.695	81.939	82.183	82.3274	82.4718	82.6162	82.7606	82.905	83.0356	83.1662	83.2968	83.4274	83.558
France	74.056	74.2272	74.3984	74.5696	74.7408	74.912	75.3086	75.7052	76.1018	76.4984	76.895	77.827	78.759	79.691	80.623	81.555	82.2898	83.0246	83.7594	84.4942	85.229
Gabon	69.143	70.3862	71.6294	72.8726	74.1158	75.359	76.3088	77.2586	78.2084	79.1582	80.108	80.7852	81.4624	82.1396	82.8168	83.494	83.9628	84.4316	84.9004	85.3692	85.838
Gambia	38.312	39.4118	40.5116	41.6114	42.7112	43.811	44.8128	45.8146	46.8164	47.8182	48.82	49.6802	50.5404	51.4006	52.2608	53.121	53.828	54.535	55.242	55.949	56.656
Georgia	55.038	54.7986	54.5592	54.3198	54.0804	53.841	53.6004	53.3598	53.1192	52.8786	52.638	52.6044	52.5708	52.5372	52.5036	52.47	52.5244	52.5788	52.6332	52.6876	52.742
Germany	73.118	73.1516	73.1852	73.2188	73.2524	73.286	73.2422	73.1984	73.1546	73.1108	73.067	73.1246	73.1822	73.2398	73.2974	73.355	73.447	73.539	73.631	73.723	73.815
Ghana	36.441	37.1806	37.9202	38.6598	39.3994	40.139	40.902	41.665	42.428	43.191	43.954	44.702	45.45	46.198	46.946	47.694	48.3982	49.1024	49.8066	50.5108	51.215
Greece	58.843	58.9318	59.0206	59.1094	59.1982	59.287	59.3768	59.4666	59.5564	59.6462	59.736	59.852	59.968	60.084	60.2	60.316	60.4966	60.6772	60.8578	61.0384	61.219
Grenada	33.428	33.652	33.876	34.1	34.324	34.548	34.8126	35.0772	35.3418	35.6064	35.871	36.15	36.429	36.708	36.987	37.266	37.5754	37.8848	38.1942	38.5036	38.813
Guatemala	41.117	41.5156	41.9142	42.3128	42.7114	43.11	43.5134	43.9168	44.3202	44.7236	45.127	45.536	45.945	46.354	46.763	47.172	47.6032	48.0344	48.4656	48.8968	49.328
Guinea	28.026	28.3158	28.6056	28.8954	29.1852	29.475	29.7846	30.0942	30.4038	30.7134	31.023	31.3874	31.7518	32.1162	32.4806	32.845	33.2696	33.6942	34.1188	34.5434	34.968
Guyana	29.583	29.4938	29.4046	29.3154	29.2262	29.137	29.0484	28.9598	28.8712	28.7826	28.694	28.6168	28.5396	28.4624	28.3852	28.308	28.3086	28.3092	28.3098	28.3104	28.311
Haiti	28.51	29.326	30.142	30.958	31.774	32.59	33.192	33.794	34.396	34.998	35.6	37.2964	38.9928	40.6892	42.3856	44.082	45.6636	47.2452	48.8268	50.4084	51.99
Honduras	40.46	40.9562	41.4524	41.9486	42.4448	42.941	43.4444	43.9478	44.4512	44.9546	45.458	46.0962	46.7344	47.3726	48.0108	48.649	49.2346	49.8202	50.4058	50.9914	51.577
Hungary	65.838	65.7122	65.5864	65.4606	65.3348	65.209	65.0822	64.9554	64.8286	64.7018	64.575	64.933	65.291	65.649	66.007	66.365	66.885	67.405	67.925	68.445	68.965
Iceland	90.75	90.926	91.102	91.278	91.454	91.63	91.7842	91.9384	92.0926	92.2468	92.401	92.5282	92.6554	92.7826	92.9098	93.037	93.1544	93.2718	93.3892	93.5066	93.624
India	25.547	25.759	25.971	26.183	26.395	26.607	26.819	27.031	27.243	27.455	27.667	27.9806	28.2942	28.6078	28.9214	29.235	29.574	29.913	30.252	30.591	30.93
Indonesia	30.584	31.578	32.572	33.566	34.56	35.554	36.8436	38.1332	39.4228	40.7124	42.002	42.789	43.576	44.363	45.15	45.937	46.7344	47.5318	48.3292	49.1266	49.924
Iran	56.33	57.1112	57.8924	58.6736	59.4548	60.236	60.9972	61.7584	62.5196	63.2808	64.042	64.7452	65.4484	66.1516	66.8548	67.558	67.834	68.11	68.386	68.662	68.938
Iraq	69.706	69.5208	69.3356	69.1504	68.9652	68.78	68.59	68.4	68.21	68.02	67.83	67.6724	67.5148	67.3572	67.1996	67.042	66.9408	66.8396	66.7384	66.6372	66.536
Ireland	56.906	57.1088	57.3116	57.5144	57.7172	57.92	58.1652	58.4104	58.6556	58.9008	59.146	59.4122	59.6784	59.9446	60.2108	60.477	60.7612	61.0454	61.3296	61.6138	61.898
Israel	90.359	90.4604	90.5618	90.6632	90.7646	90.866	90.9334	91.0008	91.0682	91.1356	91.203	91.266	91.329	91.392	91.455	91.518	91.579	91.64	91.701	91.762	91.823
Italy	66.726	66.7652	66.8044	66.8436	66.8828	66.922	66.982	67.042	67.102	67.162	67.222	67.2952	67.3684	67.4416	67.5148	67.588	67.7144	67.8408	67.9672	68.0936	68.22
Jamaica	49.444	49.6782	49.9124	50.1466	50.3808	50.615	50.8548	51.0946	51.3344	51.5742	51.814	51.8566	51.8992	51.9418	51.9844	52.027	52.02	52.013	52.006	51.999	51.992
Japan	77.339	77.4744	77.6098	77.7452	77.8806	78.016	78.1426	78.2692	78.3958	78.5224	78.649	80.1148	81.5806	83.0464	84.5122	85.978	86.8906	87.8032	88.7158	89.6284	90.541
Jordan	72.229	73.4562	74.6834	75.9106	77.1378	78.365	78.6536	78.9422	79.2308	79.5194	79.808	80.0818	80.3556	80.6294	80.9032	81.177	81.4362	81.6954	81.9546	82.2138	82.473
Kazakhstan	56.266	56.197	56.128	56.059	55.99	55.921	55.8826	55.8442	55.8058	55.7674	55.729	55.527	55.325	55.123	54.921	54.719	54.5216	54.3242	54.1268	53.9294	53.732
Kenya	16.748	17.051	17.354	17.657	17.96	18.263	18.5888	18.9146	19.2404	19.5662	19.892	20.2486	20.6052	20.9618	21.3184	21.675	22.0542	22.4334	22.8126	23.1918	23.571
Kuwait	97.974	97.9878	98.0016	98.0154	98.0292	98.043	98.0564	98.0698	98.0832	98.0966	98.11	98.1234	98.1368	98.1502	98.1636	98.177	98.19	98.203	98.216	98.229	98.242
Kyrgyzstan	37.777	37.4914	37.2058	36.9202	36.6346	36.349	36.1388	35.9286	35.7184	35.5082	35.298	35.2964	35.2948	35.2932	35.2916	35.29	35.2928	35.2956	35.2984	35.3012	35.304
Laos	15.437	15.8252	16.2134	16.6016	16.9898	17.378	18.2978	19.2176	20.1374	21.0572	21.977	23.0588	24.1406	25.2224	26.3042	27.386	28.533	29.68	30.827	31.974	33.121
Latvia	69.25	69.15	69.05	68.95	68.85	68.75	68.6134	68.4768	68.3402	68.2036	68.067	68.0536	68.0402	68.0268	68.0134	68	67.9432	67.8864	67.8296	67.7728	67.716
Lebanon	83.12	83.46	83.8	84.14	84.48	84.82	85.056	85.292	85.528	85.764	86	86.114	86.228	86.342	86.456	86.57	86.6832	86.7964	86.9096	87.0228	87.136
Lesotho	13.967	14.5646	15.1622	15.7598	16.3574	16.955	17.5584	18.1618	18.7652	19.3686	19.972	20.6328	21.2936	21.9544	22.6152	23.276	23.9902	24.7044	25.4186	26.1328	26.847
Liberia	40.935	41.2728	41.6106	41.9484	42.2862	42.624	42.9654	43.3068	43.6482	43.9896	44.331	44.675	45.019	45.363	45.707	46.051	46.401	46.751	47.101	47.451	47.801
Libya	75.723	75.7772	75.8314	75.8856	75.9398	75.994	76.0628	76.1316	76.2004	76.2692	76.338	76.4432	76.5484	76.6536	76.7588	76.864	77.0038	77.1436	77.2834	77.4232	77.563
Lithuania	67.583	67.5234	67.4638	67.4042	67.3446	67.285	67.2252	67.1654	67.1056	67.0458	66.986	66.9158	66.8456	66.7754	66.7052	66.635	66.7082	66.7814	66.8546	66.9278	67.001
Luxembourg	80.947	81.3362	81.7254	82.1146	82.5038	82.893	83.0648	83.2366	83.4084	83.5802	83.752	83.7872	83.8224	83.8576	83.8928	83.928	84.1796	84.4312	84.6828	84.9344	85.186
Madagascar	23.566	24.012	24.458	24.904	25.35	25.796	26.061	26.326	26.591	26.856	27.121	27.4596	27.7982	28.1368	28.4754	28.814	29.4372	30.0604	30.6836	31.3068	31.93
Malawi	11.56	11.9006	12.2412	12.5818	12.9224	13.263	13.5324	13.8018	14.0712	14.3406	14.61	14.6988	14.7876	14.8764	14.9652	15.054	15.1518	15.2496	15.3474	15.4452	15.543
Malaysia	49.794	50.9728	52.1516	53.3304	54.5092	55.688	56.9458	58.2036	59.4614	60.7192	61.977	63.0966	64.2162	65.3358	66.4554	67.575	68.4612	69.3474	70.2336	71.1198	72.006
Maldives	25.84	25.7996	25.7592	25.7188	25.6784	25.638	26.0516	26.4652	26.8788	27.2924	27.706	28.9148	30.1236	31.3324	32.5412	33.75	34.9988	36.2476	37.4964	38.7452	39.994
Mali	23.322	23.7614	24.2008	24.6402	25.0796	25.519	26.0308	26.5426	27.0544	27.5662	28.078	28.6812	29.2844	29.8876	30.4908	31.094	31.7306	32.3672	33.0038	33.6404	34.277
Malta	90.381	90.494	90.607	90.72	90.833	90.946	91.2304	91.5148	91.7992	92.0836	92.368	92.6234	92.8788	93.1342	93.3896	93.645	93.8502	94.0554	94.2606	94.4658	94.671
Mauritania	39.671	39.7028	39.7346	39.7664	39.7982	39.83	39.8618	39.8936	39.9254	39.9572	39.989	40.0618	40.1346	40.2074	40.2802	40.353	40.5284	40.7038	40.8792	41.0546	41.23
Mauritius	43.9	43.7768	43.6536	43.5304	43.4072	43.284	43.1612	43.0384	42.9156	42.7928	42.67	42.572	42.474	42.376	42.278	42.18	42.0998	42.0196	41.9394	41.8592	41.779
Mexico	71.419	71.8088	72.1986	72.5884	72.9782	73.368	73.6388	73.9096	74.1804	74.4512	74.722	75.0392	75.3564	75.6736	75.9908	76.308	76.6114	76.9148	77.2182	77.5216	77.825
Monaco	100	100	100	100	100	100	100	100	100	100	100	100	100	100	100	100	100	100	100	100	100
Mongolia	57.033	56.9874	56.9418	56.8962	56.8506	56.805	56.8706	56.9362	57.0018	57.0674	57.133	58.2052	59.2774	60.3496	61.4218	62.494	63.5086	64.5232	65.5378	66.5524	67.567
Montenegro	48.037	49.1026	50.1682	51.2338	52.2994	53.365	54.4008	55.4366	56.4724	57.5082	58.544	59.2752	60.0064	60.7376	61.4688	62.2	62.3792	62.5584	62.7376	62.9168	63.096
Morocco	48.391	49.0512	49.7114	50.3716	51.0318	51.692	52.0206	52.3492	52.6778	53.0064	53.335	53.662	53.989	54.316	54.643	54.97	55.3112	55.6524	55.9936	56.3348	56.676
Mozambique	21.096	22.121	23.146	24.171	25.196	26.221	26.7964	27.3718	27.9472	28.5226	29.098	29.2782	29.4584	29.6386	29.8188	29.999	30.1908	30.3826	30.5744	30.7662	30.958
Myanmar	24.61	24.8164	25.0228	25.2292	25.4356	25.642	25.9566	26.2712	26.5858	26.9004	27.215	27.649	28.083	28.517	28.951	29.385	29.9246	30.4642	31.0038	31.5434	32.083
Namibia	27.656	28.0874	28.5188	28.9502	29.3816	29.813	30.325	30.837	31.349	31.861	32.373	32.907	33.441	33.975	34.509	35.043	35.598	36.153	36.708	37.263	37.818
Nepal	8.854	9.2622	9.6704	10.0786	10.4868	10.895	11.4022	11.9094	12.4166	12.9238	13.431	13.7676	14.1042	14.4408	14.7774	15.114	15.4224	15.7308	16.0392	16.3476	16.656
Netherlands	68.684	69.5094	70.3348	71.1602	71.9856	72.811	73.6086	74.4062	75.2038	76.0014	76.799	77.4736	78.1482	78.8228	79.4974	80.172	80.687	81.202	81.717	82.232	82.747
New Zealand	84.742	84.8602	84.9784	85.0966	85.2148	85.333	85.4018	85.4706	85.5394	85.6082	85.677	85.752	85.827	85.902	85.977	86.052	86.0804	86.1088	86.1372	86.1656	86.194
Nicaragua	52.337	52.5764	52.8158	53.0552	53.2946	53.534	53.7746	54.0152	54.2558	54.4964	54.737	54.9762	55.2154	55.4546	55.6938	55.933	56.1968	56.4606	56.7244	56.9882	57.252
Niger	15.368	15.449	15.53	15.611	15.692	15.773	15.8556	15.9382	16.0208	16.1034	16.186	16.2952	16.4044	16.5136	16.6228	16.732	16.9088	17.0856	17.2624	17.4392	17.616
Nigeria	35.282	35.9942	36.7064	37.4186	38.1308	38.843	39.5446	40.2462	40.9478	41.6494	42.351	43.0308	43.7106	44.3904	45.0702	45.75	46.4002	47.0504	47.7006	48.3508	49.001
North Korea	58.384	58.5108	58.6376	58.7644	58.8912	59.018	59.0968	59.1756	59.2544	59.3332	59.412	59.4906	59.5692	59.6478	59.7264	59.805	59.886	59.967	60.048	60.129	60.21
Norway	71.956	72.3176	72.6792	73.0408	73.4024	73.764	74.2274	74.6908	75.1542	75.6176	76.081	76.3628	76.6446	76.9264	77.2082	77.49	77.8124	78.1348	78.4572	78.7796	79.102
Oman	66.102	67.2154	68.3288	69.4422	70.5556	71.669	71.649	71.629	71.609	71.589	71.569	71.6366	71.7042	71.7718	71.8394	71.907	72.1632	72.4194	72.6756	72.9318	73.188
Pakistan	30.576	30.828	31.08	31.332	31.584	31.836	32.0964	32.3568	32.6172	32.8776	33.138	33.4066	33.6752	33.9438	34.2124	34.481	34.7612	35.0414	35.3216	35.6018	35.882
Panama	53.866	55.0876	56.3092	57.5308	58.7524	59.974	61.1366	62.2992	63.4618	64.6244	65.787	66.7778	67.7686	68.7594	69.7502	70.741	71.515	72.289	73.063	73.837	74.611
Papua New Guinea	14.994	14.8114	14.6288	14.4462	14.2636	14.081	13.9056	13.7302	13.5548	13.3794	13.204	13.0766	12.9492	12.8218	12.6944	12.567	12.54	12.513	12.486	12.459	12.432
Paraguay	48.694	49.3814	50.0688	50.7562	51.4436	52.131	52.771	53.411	54.051	54.691	55.331	55.9578	56.5846	57.2114	57.8382	58.465	59.0468	59.6286	60.2104	60.7922	61.374
Peru	68.901	69.311	69.721	70.131	70.541	70.951	71.3692	71.7874	72.2056	72.6238	73.042	73.4404	73.8388	74.2372	74.6356	75.034	75.4094	75.7848	76.1602	76.5356	76.911
Philippines	48.59	48.53	48.47	48.41	48.35	48.29	48.23	48.17	48.11	48.05	47.99	47.9986	48.0072	48.0158	48.0244	48.033	48.156	48.279	48.402	48.525	48.648
Poland	61.27	61.3146	61.3592	61.4038	61.4484	61.493	61.5376	61.5822	61.6268	61.6714	61.716	61.664	61.612	61.56	61.508	61.456	61.3538	61.2516	61.1494	61.0472	60.945
Portugal	47.915	48.5538	49.1926	49.8314	50.4702	51.109	51.767	52.425	53.083	53.741	54.399	55.0342	55.6694	56.3046	56.9398	57.575	58.1612	58.7474	59.3336	59.9198	60.506
Qatar	92.786	93.2284	93.6708	94.1132	94.5556	94.998	95.2606	95.5232	95.7858	96.0484	96.311	96.5386	96.7662	96.9938	97.2214	97.449	97.6902	97.9314	98.1726	98.4138	98.655
Romania	53.217	53.3274	53.4378	53.5482	53.6586	53.769	53.616	53.463	53.31	53.157	53.004	52.9556	52.9072	52.8588	52.8104	52.762	52.768	52.774	52.78	52.786	52.792
Russia	73.394	73.3896	73.3852	73.3808	73.3764	73.372	73.3676	73.3632	73.3588	73.3544	73.35	73.266	73.182	73.098	73.014	72.93	73.0744	73.2188	73.3632	73.5076	73.652
Rwanda	5.416	5.9916	6.5672	7.1428	7.7184	8.294	9.3896	10.4852	11.5808	12.6764	13.772	14.5254	15.2788	16.0322	16.7856	17.539	17.7932	18.0474	18.3016	18.5558	18.81
Samoa	21.2	21.2652	21.3304	21.3956	21.4608	21.526	21.6162	21.7064	21.7966	21.8868	21.977	21.8252	21.6734	21.5216	21.3698	21.218	20.99	20.762	20.534	20.306	20.078
San Marino	90.4	90.6528	90.9056	91.1584	91.4112	91.664	92.0192	92.3744	92.7296	93.0848	93.44	93.5558	93.6716	93.7874	93.9032	94.019	94.033	94.047	94.061	94.075	94.089
Sao Tome and Principe	43.648	44.6446	45.6412	46.6378	47.6344	48.631	49.5896	50.5482	51.5068	52.4654	53.424	54.3438	55.2636	56.1834	57.1032	58.023	58.816	59.609	60.402	61.195	61.988
Saudi Arabia	76.583	77.0004	77.4178	77.8352	78.2526	78.67	78.9056	79.1412	79.3768	79.6124	79.848	80.0742	80.3004	80.5266	80.7528	80.979	81.2	81.421	81.642	81.863	82.084
Senegal	38.9	39.044	39.188	39.332	39.476	39.62	39.765	39.91	40.055	40.2	40.345	40.5002	40.6554	40.8106	40.9658	41.121	41.3472	41.5734	41.7996	42.0258	42.252
Serbia	50.393	50.6642	50.9354	51.2066	51.4778	51.749	51.9954	52.2418	52.4882	52.7346	52.981	53.2714	53.5618	53.8522	54.1426	54.433	54.753	55.073	55.393	55.713	56.033
Seychelles	49.268	49.3386	49.4092	49.4798	49.5504	49.621	49.7768	49.9326	50.0884	50.2442	50.4	50.641	50.882	51.123	51.364	51.605	51.931	52.257	52.583	52.909	53.235
Sierra Leone	33.032	33.3088	33.5856	33.8624	34.1392	34.416	34.6982	34.9804	35.2626	35.5448	35.827	36.1142	36.4014	36.6886	36.9758	37.263	37.5856	37.9082	38.2308	38.5534	38.876
Singapore	100	100	100	100	100	100	100	100	100	100	100	100	100	100	100	100	100	100	100	100	100
Slovakia	56.491	56.5002	56.5094	56.5186	56.5278	56.537	56.4762	56.4154	56.3546	56.2938	56.233	56.099	55.965	55.831	55.697	55.563	55.4172	55.2714	55.1256	54.9798	54.834
Slovenia	50.38	50.4272	50.4744	50.5216	50.5688	50.616	50.6432	50.6704	50.6976	50.7248	50.752	50.6954	50.6388	50.5822	50.5256	50.469	50.367	50.265	50.163	50.061	49.959
Somalia	29.658	30.0114	30.3648	30.7182	31.0716	31.425	31.7894	32.1538	32.5182	32.8826	33.247	33.6296	34.0122	34.3948	34.7774	35.16	35.5858	36.0116	36.4374	36.8632	37.289
South Africa	52.037	52.5268	53.0166	53.5064	53.9962	54.486	54.967	55.448	55.929	56.41	56.891	57.364	57.837	58.31	58.783	59.256	59.714	60.172	60.63	61.088	61.546
South Korea	13.276	13.7954	14.3148	14.8342	15.3536	15.873	15.9992	16.1254	16.2516	16.3778	16.504	16.634	16.764	16.894	17.024	17.154	17.2948	17.4356	17.5764	17.7172	17.858
Spain	75.351	75.452	75.553	75.654	75.755	75.856	75.9372	76.0184	76.0996	76.1808	76.262	76.3498	76.4376	76.5254	76.6132	76.701	76.8176	76.9342	77.0508	77.1674	77.284
Sri Lanka	17.199	17.0472	16.8954	16.7436	16.5918	16.44	16.2938	16.1476	16.0014	15.8552	15.709	15.5926	15.4762	15.3598	15.2434	15.127	15.1098	15.0926	15.0754	15.0582	15.041
Suriname	60.026	60.5144	61.0028	61.4912	61.9796	62.468	62.9444	63.4208	63.8972	64.3736	64.85	65.3118	65.7736	66.2354	66.6972	67.159	67.5924	68.0258	68.4592	68.8926	69.326
Swaziland	22.908	22.936	22.964	22.992	23.02	23.048	22.966	22.884	22.802	22.72	22.638	22.4936	22.3492	22.2048	22.0604	21.916	21.796	21.676	21.556	21.436	21.316
Sweden	83.1	83.2448	83.3896	83.5344	83.6792	83.824	83.8644	83.9048	83.9452	83.9856	84.026	84.0846	84.1432	84.2018	84.2604	84.319	84.4664	84.6138	84.7612	84.9086	85.056
Switzerland	73.184	73.2628	73.3416	73.4204	73.4992	73.578	73.5268	73.4756	73.4244	73.3732	73.322	73.349	73.376	73.403	73.43	73.457	73.4932	73.5294	73.5656	73.6018	73.638
Syria	48.931	49.1656	49.4002	49.6348	49.8694	50.104	50.4726	50.8412	51.2098	51.5784	51.947	52.3142	52.6814	53.0486	53.4158	53.783	54.161	54.539	54.917	55.295	55.673
Tajikistan	31.658	31.1018	30.5456	29.9894	29.4332	28.877	28.399	27.921	27.443	26.965	26.487	26.4754	26.4638	26.4522	26.4406	26.429	26.4432	26.4574	26.4716	26.4858	26.5
Tanzania	18.884	19.2158	19.5476	19.8794	20.2112	20.543	20.8962	21.2494	21.6026	21.9558	22.309	22.6856	23.0622	23.4388	23.8154	24.192	24.6094	25.0268	25.4442	25.8616	26.279
TFYR Macedonia	57.789	58.1762	58.5634	58.9506	59.3378	59.725	59.6522	59.5794	59.5066	59.4338	59.361	59.2998	59.2386	59.1774	59.1162	59.055	59.0818	59.1086	59.1354	59.1622	59.189
Thailand	29.424	29.5944	29.7648	29.9352	30.1056	30.276	30.4494	30.6228	30.7962	30.9696	31.143	31.3626	31.5822	31.8018	32.0214	32.241	32.5388	32.8366	33.1344	33.4322	33.73
Togo	28.589	29.0122	29.4354	29.8586	30.2818	30.705	31.1454	31.5858	32.0262	32.4666	32.907	33.3626	33.8182	34.2738	34.7294	35.185	35.6546	36.1242	36.5938	37.0634	37.533
Trinidad and Tobago	8.534	8.7516	8.9692	9.1868	9.4044	9.622	9.8642	10.1064	10.3486	10.5908	10.833	11.0908	11.3486	11.6064	11.8642	12.122	12.3864	12.6508	12.9152	13.1796	13.444
Tunisia	57.946	58.6516	59.3572	60.0628	60.7684	61.474	61.8656	62.2572	62.6488	63.0404	63.432	63.7712	64.1104	64.4496	64.7888	65.128	65.322	65.516	65.71	65.904	66.098
Turkey	59.203	59.787	60.371	60.955	61.539	62.123	62.6466	63.1702	63.6938	64.2174	64.741	65.161	65.581	66.001	66.421	66.841	67.5702	68.2994	69.0286	69.7578	70.487
Turkmenistan	45.075	45.0188	44.9626	44.9064	44.8502	44.794	45.0178	45.2416	45.4654	45.6892	45.913	46.14	46.367	46.594	46.821	47.048	47.3204	47.5928	47.8652	48.1376	48.41
Uganda	11.076	11.1934	11.3108	11.4282	11.5456	11.663	11.7468	11.8306	11.9144	11.9982	12.082	12.3152	12.5484	12.7816	13.0148	13.248	13.63	14.012	14.394	14.776	15.158
Ukraine	66.757	66.7958	66.8346	66.8734	66.9122	66.951	66.9898	67.0286	67.0674	67.1062	67.145	67.274	67.403	67.532	67.661	67.79	67.969	68.148	68.327	68.506	68.685
United Arab Emirates	79.051	78.9046	78.7582	78.6118	78.4654	78.319	78.7024	79.0858	79.4692	79.8526	80.236	80.6412	81.0464	81.4516	81.8568	82.262	82.618	82.974	83.33	83.686	84.042
United Kingdom	78.14	78.1826	78.2252	78.2678	78.3104	78.353	78.4126	78.4722	78.5318	78.5914	78.651	78.7222	78.7934	78.8646	78.9358	79.007	79.1072	79.2074	79.3076	79.4078	79.508
United States	75.3	75.69	76.08	76.47	76.86	77.25	77.6178	77.9856	78.3534	78.7212	79.089	79.4174	79.7458	80.0742	80.4026	80.731	81.0134	81.2958	81.5782	81.8606	82.143
Uruguay	88.973	89.2868	89.6006	89.9144	90.2282	90.542	90.6986	90.8552	91.0118	91.1684	91.325	91.445	91.565	91.685	91.805	91.925	92.0306	92.1362	92.2418	92.3474	92.453
Uzbekistan	40.172	39.8256	39.4792	39.1328	38.7864	38.44	38.2378	38.0356	37.8334	37.6312	37.429	37.2784	37.1278	36.9772	36.8266	36.676	36.5816	36.4872	36.3928	36.2984	36.204
Vanuatu	18.715	19.0048	19.2946	19.5844	19.8742	20.164	20.4658	20.7676	21.0694	21.3712	21.673	21.9582	22.2434	22.5286	22.8138	23.099	23.397	23.695	23.993	24.291	24.589
Venezuela	84.284	84.8912	85.4984	86.1056	86.7128	87.32	87.8338	88.3476	88.8614	89.3752	89.889	90.2934	90.6978	91.1022	91.5066	91.911	92.1916	92.4722	92.7528	93.0334	93.314
Viet Nam	20.255	20.6414	21.0278	21.4142	21.8006	22.187	22.6244	23.0618	23.4992	23.9366	24.374	24.9554	25.5368	26.1182	26.6996	27.281	27.9034	28.5258	29.1482	29.7706	30.393
Yemen	20.931	21.4968	22.0626	22.6284	23.1942	23.76	24.2614	24.7628	25.2642	25.7656	26.267	26.8008	27.3346	27.8684	28.4022	28.936	29.4972	30.0584	30.6196	31.1808	31.742
Zambia	39.407	38.9464	38.4858	38.0252	37.5646	37.104	36.6436	36.1832	35.7228	35.2624	34.802	35.164	35.526	35.888	36.25	36.612	37.0346	37.4572	37.8798	38.3024	38.725
Zimbabwe	28.988	29.5368	30.0856	30.6344	31.1832	31.732	32.1372	32.5424	32.9476	33.3528	33.758	34.1784	34.5988	35.0192	35.4396	35.86	36.314	36.768	37.222	37.676	38.13

[truncated: 2 more sheets: fertility rate, Health Exp per cap]
